# Supplementary material for: mRNA Profiling and Transcriptomics Analysis of Chickens Received Newcastle Disease Virus Genotype II and Genotype VII Vaccines
Source: Pathogens. 2024 Jul 30;13(8):638. doi: 10.3390/pathogens13080638 (PMC11357267; doi:10.3390/pathogens13080638)
Supplement: Supplementary file 1 [file pathogens-13-00638-s001.zip]

Archive with 6 entries (6 files):
- Sup DEG List_Pandarangga.xlsx
- Sup qPCR Result and Validation Value_Pandarangga FH analysis Final.xlsx
- Sup Summary of all the data.xlsx
- Sup Volcano Plot_20 genes GII vs NC.jpeg
- Sup Volcano Plot_20 genes GVII vs NC.jpeg
- Supplementary Table S1.pdf
