# Supplementary material for: mRNA Profiling and Transcriptomics Analysis of Chickens Received Newcastle Disease Virus Genotype II and Genotype VII Vaccines
Source: Pathogens. 2024 Jul 30;13(8):638. doi: 10.3390/pathogens13080638 (PMC11357267; doi:10.3390/pathogens13080638)
Supplement: Supplementary file 1 [file pathogens-13-00638-s001.zip › Sup DEG List_Pandarangga.xlsx]

## Sheet: Sheet1
geneID	G2vNC_Start	G2vNC_End	G2vNC_Symbol	G2vNC_genetype	G2vNC_logFC	G2vNC_AveExpr	G2vNC_t	G2vNC_P.Value	G2vNC_adj.P.Val	G2vNC_B	G7vNC_Start	G7vNC_End	G7vNC_Symbol	G7vNC_genetype	G7vNC_logFC	G7vNC_AveExpr	G7vNC_t	G7vNC_P.Value	G7vNC_adj.P.Val	G7vNC_B	G7vG2_Start	G7vG2_End	G7vG2_Symbol	G7vG2_genetype	G7vG2_logFC	G7vG2_AveExpr	G7vG2_t	G7vG2_P.Value	G7vG2_adj.P.Val	G7vG2_B
ENSGALG00000040360	9770031	9772644	DUSP1	protein_coding	-2.65653	5.90938	-14.1027	6.75753e-08	0.000922883	8.00776	9770031	9772644	DUSP1	protein_coding	-1.19389	5.90938	-7.16804	3.1406e-05	0.000185536	2.42041	9770031	9772644	DUSP1	protein_coding	1.46264	5.90938	7.55736	2.00094e-05	0.000150979	3.01438
ENSGALG00000008661	16587842	16590293	CYR61	protein_coding	-2.46844	4.95403	-13.2712	1.20214e-07	0.000922883	7.3152	16587842	16590293	CYR61	protein_coding	-2.34405	4.95403	-13.246	1.22391e-07	1.84636e-05	8.29462	16587842	16590293	CYR61	protein_coding	0.124386	4.95403	0.607668	0.557038	0.609344	-6.90854
ENSGALG00000009433	31229092	31246998	BAG3	protein_coding	-3.11181	6.40497	-11.4892	4.64792e-07	0.0023788	6.62754	31229092	31246998	BAG3	protein_coding	-1.38959	6.40497	-5.61079	0.000229497	0.000737175	0.293106	31229092	31246998	BAG3	protein_coding	1.72222	6.40497	6.09556	0.000119447	0.000484963	1.09977
ENSGALG00000006512	3102875	3110564	HSPA8	protein_coding	-1.67255	10.6678	-11.0394	6.73184e-07	0.00258402	6.29456	3102875	3110564	HSPA8	protein_coding	-1.36604	10.6678	-8.66632	6.05177e-06	8.47028e-05	4.25245	3102875	3110564	HSPA8	protein_coding	0.306504	10.6678	1.89044	0.0881824	0.121062	-5.60745
ENSGALG00000036850	4188720	4194426	DNAJA4	protein_coding	-1.89636	7.13271	-10.6822	9.11897e-07	0.0026659	6.16268	4188720	4194426	DNAJA4	protein_coding	-1.42992	7.13271	-8.00303	1.21894e-05	0.000117487	3.40842	4188720	4194426	DNAJA4	protein_coding	0.466439	7.13271	2.49275	0.031975	0.0495854	-4.7631
ENSGALG00000011715	53057972	53060373	HSPA2	pseudogene	-2.97701	10.1872	-10.2034	1.38903e-06	0.0026659	5.68356	53057972	53060373	HSPA2	pseudogene	-3.21217	10.1872	-10.7817	8.37286e-07	3.5365e-05	6.30549	53057972	53060373	HSPA2	pseudogene	-0.235158	10.1872	-0.792507	0.446571	0.503832	-6.9969
ENSGALG00000028037	38430793	38433702	FOS	protein_coding	-3.49581	5.09901	-10.3525	1.21629e-06	0.0026659	5.60987	38430793	38433702	FOS	protein_coding	-3.53374	5.09901	-10.6355	9.49485e-07	3.72849e-05	6.21925	38430793	38433702	FOS	protein_coding	-0.037931	5.09901	-0.0954746	0.925836	0.938798	-7.0456
ENSGALG00000032875	3135591	3138048	ATP5F1D	protein_coding	-1.04864	6.61788	-9.50276	2.65183e-06	0.00444321	5.17397	3135591	3138048	ATP5F1D	protein_coding	-0.404465	6.61788	-3.69224	0.0042054	0.0082771	-2.7301	3135591	3138048	ATP5F1D	protein_coding	0.644174	6.61788	5.7224	0.000196899	0.000695946	0.508225
ENSGALG00000049422	21942839	21967759	ATF3	protein_coding	-2.24982	3.88652	-10.423	1.14288e-06	0.0026659	4.92334	21942839	21967759	ATF3	protein_coding	-0.718749	3.88652	-4.2244	0.00178381	0.00396361	-1.57112	21942839	21967759	ATF3	protein_coding	1.53107	3.88652	7.24739	2.86087e-05	0.000188685	2.86616
ENSGALG00000033212	49673894	49685640	HSP90AA1	protein_coding	-1.86872	10.7787	-9.10397	3.90018e-06	0.00544395	4.77299	49673894	49685640	HSP90AA1	protein_coding	-1.36474	10.7787	-6.35399	8.54271e-05	0.000346081	1.47222	49673894	49685640	HSP90AA1	protein_coding	0.503983	10.7787	2.29235	0.0449886	0.0668106	-4.96441
ENSGALG00000023066	70797443	70805858	DNAJA1	protein_coding	-0.675763	7.976	-9.00771	4.28957e-06	0.00546501	4.75758	70797443	70805858	DNAJA1	protein_coding	-0.572938	7.976	-7.43091	2.31212e-05	0.000158201	2.74381	70797443	70805858	DNAJA1	protein_coding	0.102825	7.976	1.27806	0.230273	0.281542	-6.56303
ENSGALG00000043641	4077792	4078763	JUND	protein_coding	-1.85298	4.46243	-8.93166	4.62715e-06	0.00546501	4.433	4077792	4078763	JUND	protein_coding	-2.69204	4.46243	-11.8413	3.50838e-07	2.4179e-05	7.25881	4077792	4078763	JUND	protein_coding	-0.839053	4.46243	-3.39446	0.00689457	0.0129841	-2.82132
ENSGALG00000052763	5122814	5126845	BTG2	protein_coding	-1.12146	8.30745	-8.16563	1.02257e-05	0.0112146	3.93827	5122814	5126845	BTG2	protein_coding	-1.41883	8.30745	-10.1321	1.48096e-06	4.71131e-05	5.65147	5122814	5126845	BTG2	protein_coding	-0.297371	8.30745	-2.03829	0.0690192	0.0975981	-5.48818
ENSGALG00000001926	4403291	4405344	HSPB1	protein_coding	-1.73249	3.01489	-9.41126	2.89384e-06	0.00444321	3.87178	4403291	4405344	HSPB1	protein_coding	-1.3093	3.01489	-7.78518	1.54903e-05	0.000131054	3.51886	4403291	4405344	HSPB1	protein_coding	0.423188	3.01489	2.23467	0.049609	0.0727574	-4.52479
ENSGALG00000034964	2037711	2046628	SYTL1	protein_coding	-1.02851	6.16998	-8.09198	1.10689e-05	0.0113301	3.85417	2037711	2046628	SYTL1	protein_coding	-2.01058	6.16998	-15.0774	3.57403e-08	1.84636e-05	9.51618	2037711	2046628	SYTL1	protein_coding	-0.982067	6.16998	-7.20107	3.0207e-05	0.000195124	2.53544
ENSGALG00000032847	2617131	2622609	HDGF	protein_coding	-0.650376	7.34862	-7.93394	1.3145e-05	0.0114405	3.70146	2617131	2622609	HDGF	protein_coding	-0.647103	7.34862	-7.75342	1.60476e-05	0.000132381	3.12353	2617131	2622609	HDGF	protein_coding	0.00327297	7.34862	0.0379513	0.970478	0.975114	-7.41064
ENSGALG00000014121	2848816	2852184	COX5A	protein_coding	-0.605587	7.23245	-7.9156	1.34121e-05	0.0114405	3.68182	2848816	2852184	COX5A	protein_coding	-0.674748	7.23245	-8.68299	5.94945e-06	8.37285e-05	4.17573	2848816	2852184	COX5A	protein_coding	-0.0691615	7.23245	-0.86385	0.408036	0.466145	-7.01909
ENSGALG00000008330	12642781	12647019	TMEM60	protein_coding	-0.997816	4.44411	-7.92579	1.3263e-05	0.0114405	3.4394	12642781	12647019	TMEM60	protein_coding	-0.53465	4.44411	-4.57903	0.00102856	0.00250158	-0.999852	12642781	12647019	TMEM60	protein_coding	0.463167	4.44411	3.90826	0.00295628	0.00631216	-2.07745
ENSGALG00000001802	4247802	4258928	JMJD6	protein_coding	-1.05131	5.23901	-7.65322	1.79539e-05	0.0143215	3.34937	4247802	4258928	JMJD6	protein_coding	-1.26607	5.23901	-9.27467	3.30108e-06	6.58715e-05	4.90804	4247802	4258928	JMJD6	protein_coding	-0.214765	5.23901	-1.53691	0.155521	0.199039	-6.08811
ENSGALG00000013990	56858322	56862421	RPS12	protein_coding	-0.711579	10.3787	-7.55399	2.00864e-05	0.0143215	3.2814	56858322	56862421	RPS12	protein_coding	-0.613775	10.3787	-6.29292	9.23957e-05	0.000366297	1.36102	56858322	56862421	RPS12	protein_coding	0.0978033	10.3787	0.95405	0.362688	0.420502	-6.80377
ENSGALG00000043628	5630460	5636404	UBE2M	protein_coding	-0.800273	5.35342	-7.53109	2.06165e-05	0.0143215	3.22189	5630460	5636404	UBE2M	protein_coding	-0.698427	5.35342	-6.74866	5.20564e-05	0.000247623	2.00016	5630460	5636404	UBE2M	protein_coding	0.101846	5.35342	0.99063	0.345372	0.402371	-6.78244
ENSGALG00000011637	45691777	45699620	TCP1	protein_coding	-0.676513	7.58812	-7.42069	2.33948e-05	0.0143215	3.1475	45691777	45699620	TCP1	protein_coding	-0.757107	7.58812	-8.14388	1.04672e-05	0.000110995	3.57573	45691777	45699620	TCP1	protein_coding	-0.0805936	7.58812	-0.834585	0.42356	0.481729	-7.03842
ENSGALG00000014903	15862431	15924311	ITGA2	protein_coding	0.98814	5.67161	7.48314	2.17765e-05	0.0143215	3.14072	15862431	15924311	ITGA2	protein_coding	1.20119	5.67161	9.13728	3.77457e-06	6.949e-05	4.80432	15862431	15924311	ITGA2	protein_coding	0.213052	5.67161	1.95631	0.0790989	0.109968	-5.61991
ENSGALG00000044383	3689597	3694822	MCL1	protein_coding	-0.676057	8.22287	-7.40833	2.37301e-05	0.0143215	3.13357	3689597	3694822	MCL1	protein_coding	-1.23275	8.22287	-13.3225	1.15908e-07	1.84636e-05	8.30113	3689597	3694822	MCL1	protein_coding	-0.556695	8.22287	-5.73858	0.000192601	0.000684576	0.536148
ENSGALG00000034831	2380602	2393352	YTHDF2	protein_coding	-0.634239	5.51473	-7.40284	2.3881e-05	0.0143215	3.09561	2380602	2393352	YTHDF2	protein_coding	-0.511157	5.51473	-6.10594	0.000117829	0.000440607	1.12394	2380602	2393352	YTHDF2	protein_coding	0.123082	5.51473	1.49671	0.165536	0.210436	-6.21766
ENSGALG00000004509	6732619	6734639	UBB	protein_coding	-0.940242	11.536	-7.3864	2.43383e-05	0.0143215	3.08444	6732619	6734639	UBB	protein_coding	-0.594996	11.536	-4.47583	0.00120511	0.00285941	-1.27833	6732619	6734639	UBB	protein_coding	0.345245	11.536	2.48278	0.0325245	0.0503257	-4.59269
ENSGALG00000017077	176342901	176364943	HSPH1	protein_coding	-1.70365	6.2163	-7.35686	2.51844e-05	0.0143215	3.07473	176342901	176364943	HSPH1	protein_coding	-1.72766	6.2163	-7.52861	2.06749e-05	0.000150217	2.86788	176342901	176364943	HSPH1	protein_coding	-0.0240077	6.2163	-0.0988236	0.923243	0.936726	-7.36534
ENSGALG00000028517	7456332	7463267	EIF1	protein_coding	-0.655615	8.17311	-7.29234	2.71452e-05	0.0144956	3.00364	7456332	7463267	EIF1	protein_coding	-0.38256	8.17311	-4.11938	0.00210667	0.00456926	-2.01588	7456332	7463267	EIF1	protein_coding	0.273055	8.17311	2.8157	0.0183997	0.0305251	-4.19296
ENSGALG00000023818	7654604	7655550	HSPB9	pseudogene	-3.47556	6.38375	-7.27544	2.76859e-05	0.0144956	2.98417	7654604	7655550	HSPB9	pseudogene	-5.00763	6.38375	-8.9612	4.49271e-06	7.36345e-05	4.5883	7654604	7655550	HSPB9	pseudogene	-1.53206	6.38375	-2.61377	0.0259964	0.0413368	-4.37862
ENSGALG00000008094	10221487	10231186	HSPD1	protein_coding	-0.857292	7.69256	-7.25598	2.83228e-05	0.0144956	2.9623	10221487	10231186	HSPD1	protein_coding	-0.77279	7.69256	-6.39403	8.11661e-05	0.000333037	1.4034	10221487	10231186	HSPD1	protein_coding	0.084502	7.69256	0.672479	0.516609	0.570484	-7.16234
ENSGALG00000001000	9890855	9894996	HSPA5	protein_coding	-1.06917	8.89165	-7.22552	2.93517e-05	0.0145376	2.9282	9890855	9894996	HSPA5	protein_coding	-0.884421	8.89165	-5.78536	0.000180733	0.000611093	0.590353	9890855	9894996	HSPA5	protein_coding	0.18475	8.89165	1.15976	0.27325	0.327618	-6.67027
ENSGALG00000028774	464699	466723	S100A10	protein_coding	-0.81131	6.24103	-7.1944	3.0445e-05	0.0146079	2.88919	464699	466723	S100A10	protein_coding	-0.118703	6.24103	-1.07321	0.308545	0.362992	-6.79799	464699	466723	S100A10	protein_coding	0.692607	6.24103	6.21511	0.000102177	0.000434976	1.21286
ENSGALG00000034811	15988312	15993624	RPLP2	protein_coding	-0.678353	9.85753	-7.12679	3.29756e-05	0.0153427	2.81466	15988312	15993624	RPLP2	protein_coding	-0.74096	9.85753	-7.56443	1.98494e-05	0.00014716	2.96184	15988312	15993624	RPLP2	protein_coding	-0.0626076	9.85753	-0.607894	0.556894	0.60923	-7.11311
ENSGALG00000041926	3752626	3757369	HEXIM1	protein_coding	-0.679822	6.27576	-7.02862	3.70643e-05	0.0157447	2.70309	3752626	3757369	HEXIM1	protein_coding	-1.1646	6.27576	-11.891	3.37376e-07	2.37618e-05	7.21559	3752626	3757369	HEXIM1	protein_coding	-0.484777	6.27576	-4.91002	0.000625216	0.00172517	-0.702208
ENSGALG00000037040	34326767	34329010	not available	lncRNA	-1.12536	4.44264	-7.08129	3.48064e-05	0.0157181	2.63012	34326767	34329010	not available	lncRNA	-0.690144	4.44264	-4.72159	0.000828465	0.00209077	-0.788763	34326767	34329010	not available	lncRNA	0.435215	4.44264	2.8396	0.0176629	0.0294555	-3.8796
ENSGALG00000006623	5080054	5129056	ATP11C	protein_coding	0.719323	5.78678	6.95766	4.0361e-05	0.0157447	2.60798	5080054	5129056	ATP11C	protein_coding	0.095215	5.78678	0.908129	0.385303	0.442545	-6.83988	5080054	5129056	ATP11C	protein_coding	-0.624108	5.78678	-6.68786	5.61125e-05	0.000288337	1.84595
ENSGALG00000009325	16957125	17050196	OLA1	protein_coding	-0.569432	6.52488	-6.93199	4.16304e-05	0.0157447	2.5908	16957125	17050196	OLA1	protein_coding	-0.652025	6.52488	-7.90134	1.36238e-05	0.000123264	3.31943	16957125	17050196	OLA1	protein_coding	-0.0825934	6.52488	-0.992124	0.344678	0.401593	-6.89196
ENSGALG00000026970	1814210	1815550	IFITM3	protein_coding	-0.641411	8.49068	-6.92348	4.20608e-05	0.0157447	2.57948	1814210	1815550	IFITM3	protein_coding	-1.05718	8.49068	-11.2121	5.83014e-07	3.06572e-05	6.6312	1814210	1815550	IFITM3	protein_coding	-0.41577	8.49068	-4.19928	0.00185596	0.00425375	-1.83325
ENSGALG00000014526	77940005	77943711	TPI1	protein_coding	-0.574446	8.11516	-6.91008	4.27481e-05	0.0157447	2.56231	77940005	77943711	TPI1	protein_coding	-0.698257	8.11516	-8.20671	9.78597e-06	0.000107248	3.6548	77940005	77943711	TPI1	protein_coding	-0.123812	8.11516	-1.39084	0.194629	0.242599	-6.42141
ENSGALG00000002591	3032188	3034572	POLR2E	protein_coding	-0.608361	6.37137	-6.89352	4.36145e-05	0.0157447	2.54634	3032188	3034572	POLR2E	protein_coding	-0.483204	6.37137	-5.4909	0.000271077	0.000842362	0.163087	3032188	3034572	POLR2E	protein_coding	0.125157	6.37137	1.41889	0.186523	0.233766	-6.39386
ENSGALG00000006630	10240466	10245423	COMMD7	protein_coding	-0.536461	6.11997	-6.88051	4.43083e-05	0.0157447	2.53003	10240466	10245423	COMMD7	protein_coding	-0.0900331	6.11997	-1.17251	0.26833	0.321318	-6.66844	10240466	10245423	COMMD7	protein_coding	0.446428	6.11997	5.90328	0.000154169	0.000577287	0.776369
ENSGALG00000002448	5035151	5041406	CCT6A	protein_coding	-0.558284	7.55419	-6.88238	4.42079e-05	0.0157447	2.52894	5035151	5041406	CCT6A	protein_coding	-0.695818	7.55419	-8.41932	7.81538e-06	9.61518e-05	3.88571	5035151	5041406	CCT6A	protein_coding	-0.137535	7.55419	-1.60362	0.14007	0.181779	-6.15448
ENSGALG00000028567	485851	492652	MYL9	protein_coding	-1.30213	6.93541	-6.86558	4.51197e-05	0.0157447	2.51146	485851	492652	MYL9	protein_coding	-0.125315	6.93541	-0.655771	0.526861	0.581178	-7.20543	485851	492652	MYL9	protein_coding	1.17681	6.93541	5.92805	0.00014914	0.000564292	0.803728
ENSGALG00000009286	16638236	16652554	ATP5MC3	protein_coding	-0.719293	6.8805	-6.84248	4.64064e-05	0.0158339	2.48415	16638236	16652554	ATP5MC3	protein_coding	-0.446998	6.8805	-4.21633	0.00180666	0.00400627	-1.85898	16638236	16652554	ATP5MC3	protein_coding	0.272295	6.8805	2.5154	0.030761	0.0479059	-4.72838
ENSGALG00000016946	167057759	167080491	SUGT1	protein_coding	-0.622166	7.16159	-6.78519	4.97726e-05	0.0160124	2.41414	167057759	167080491	SUGT1	protein_coding	-0.359154	7.16159	-3.84712	0.0032645	0.0066494	-2.48067	167057759	167080491	SUGT1	protein_coding	0.263011	7.16159	2.74275	0.020846	0.0341043	-4.34307
ENSGALG00000028302	17774734	17777062	UQCRQ	protein_coding	-0.735582	6.19728	-6.75859	5.14244e-05	0.0160124	2.38786	17774734	17777062	UQCRQ	protein_coding	-0.551014	6.19728	-5.11016	0.000466247	0.00130373	-0.400565	17774734	17777062	UQCRQ	protein_coding	0.184568	6.19728	1.70506	0.119188	0.157678	-5.98997
ENSGALG00000002549	3999641	4003821	RGS1	protein_coding	-1.25794	5.73013	-6.74729	5.21441e-05	0.0160124	2.3744	3999641	4003821	RGS1	protein_coding	-1.36147	5.73013	-7.36106	2.50622e-05	0.00016632	2.71301	3999641	4003821	RGS1	protein_coding	-0.103531	5.73013	-0.5398	0.60122	0.6504	-7.17126
ENSGALG00000021679	2112947	2117081	SF3A2	protein_coding	-0.592692	5.90005	-6.68821	5.60882e-05	0.0165611	2.30441	2112947	2117081	SF3A2	protein_coding	-0.667687	5.90005	-7.57854	1.95343e-05	0.000145526	2.98313	2112947	2117081	SF3A2	protein_coding	-0.0749946	5.90005	-0.861531	0.409252	0.467151	-6.97571
ENSGALG00000041634	3827641	3830849	ACTG2	protein_coding	-2.37299	4.09295	-6.7755	5.03676e-05	0.0160124	2.25369	3827641	3830849	ACTG2	protein_coding	-1.59442	4.09295	-5.13191	0.000451768	0.00126995	-0.127501	3827641	3830849	ACTG2	protein_coding	0.778571	4.09295	2.13206	0.0589848	0.0849501	-4.91396
ENSGALG00000011086	40087452	40090517	ACTA1	protein_coding	-3.2184	4.50241	-6.71032	5.45759e-05	0.0164306	2.21559	40087452	40090517	ACTA1	protein_coding	-1.86877	4.50241	-4.73406	0.000813054	0.00205797	-0.83691	40087452	40090517	ACTA1	protein_coding	1.34963	4.50241	2.67966	0.0232234	0.0375299	-4.04175
ENSGALG00000009448	27057994	27068635	IFRD1	protein_coding	-0.969025	7.10913	-6.60261	6.23862e-05	0.0175336	2.19184	27057994	27068635	IFRD1	protein_coding	-0.996042	7.10913	-6.6966	5.55088e-05	0.000258111	1.80242	27057994	27068635	IFRD1	protein_coding	-0.0270168	7.10913	-0.175474	0.864231	0.886518	-7.39739
ENSGALG00000030378	5714104	5718468	RPL11	protein_coding	-0.655416	9.34748	-6.59358	6.30935e-05	0.0175336	2.18794	5714104	5718468	RPL11	protein_coding	-0.828695	9.34748	-8.13561	1.05607e-05	0.000110995	3.60868	5714104	5718468	RPL11	protein_coding	-0.173279	9.34748	-1.61812	0.136898	0.178251	-6.06602
ENSGALG00000003221	4160976	4188318	WDR61	protein_coding	-0.740464	5.98462	-6.5828	6.39496e-05	0.0175336	2.17825	4160976	4188318	WDR61	protein_coding	-0.791874	5.98462	-7.08736	3.45559e-05	0.00019629	2.36555	4160976	4188318	WDR61	protein_coding	-0.0514102	5.98462	-0.45856	0.656415	0.701852	-7.25703
ENSGALG00000017299	197370910	197373989	RPS11	protein_coding	-0.693498	10.2194	-6.55027	6.66098e-05	0.0177481	2.13885	197370910	197373989	RPS11	protein_coding	-0.909231	10.2194	-8.38097	8.13629e-06	9.80501e-05	3.91481	197370910	197373989	RPS11	protein_coding	-0.215732	10.2194	-1.88961	0.0883033	0.121206	-5.62498
ENSGALG00000010185	34300843	34323344	HSPA4L	protein_coding	-0.742448	6.82861	-6.5451	6.70437e-05	0.0177481	2.12451	34300843	34323344	HSPA4L	protein_coding	-0.600943	6.82861	-5.25188	0.000380102	0.00110136	-0.223963	34300843	34323344	HSPA4L	protein_coding	0.141505	6.82861	1.20816	0.25495	0.308082	-6.6648
ENSGALG00000035086	7016255	7020910	MYL6	protein_coding	-0.534356	9.17884	-6.52036	6.91622e-05	0.0179986	2.09695	7016255	7020910	MYL6	protein_coding	-0.332704	9.17884	-3.91865	0.00290699	0.00601374	-2.3156	7016255	7020910	MYL6	protein_coding	0.201652	9.17884	2.2578	0.0477035	0.0702849	-5.08639
ENSGALG00000032717	539445	570383	CCL4	protein_coding	-0.88736	3.18993	-6.78508	4.97795e-05	0.0160124	2.08637	539445	570383	CCL4	protein_coding	-1.42184	3.18993	-10.4011	1.16516e-06	4.18519e-05	6.05625	539445	570383	CCL4	protein_coding	-0.534483	3.18993	-3.88999	0.00304506	0.0064747	-1.82844
ENSGALG00000004952	2025936	2028063	RPL36AL	protein_coding	-0.62419	9.48239	-6.49199	7.16806e-05	0.0180424	2.06436	2025936	2028063	RPL36AL	protein_coding	-0.794005	9.48239	-8.05505	1.15199e-05	0.00011553	3.52086	2025936	2028063	RPL36AL	protein_coding	-0.169815	9.48239	-1.63746	0.132765	0.173568	-6.03263
ENSGALG00000031960	37872665	37926777	LEF1	protein_coding	-0.926789	5.92671	-6.46424	7.42393e-05	0.018385	2.03433	37872665	37926777	LEF1	protein_coding	-1.09141	5.92671	-7.624	1.8555e-05	0.000141738	3.02798	37872665	37926777	LEF1	protein_coding	-0.164617	5.92671	-1.13693	0.28224	0.336949	-6.6914
ENSGALG00000001220	615984	623539	HERPUD1	protein_coding	-0.699767	6.19353	-6.44609	7.59666e-05	0.0185141	2.00961	615984	623539	HERPUD1	protein_coding	-0.865497	6.19353	-7.96245	1.27412e-05	0.00011967	3.4075	615984	623539	HERPUD1	protein_coding	-0.16573	6.19353	-1.51605	0.16065	0.204852	-6.25379
ENSGALG00000005204	8386812	8392109	not available	protein_coding	-0.633703	6.12672	-6.41752	7.87742e-05	0.0186077	1.97649	8386812	8392109	not available	protein_coding	-0.670938	6.12672	-6.82361	4.7487e-05	0.000235424	2.02637	8386812	8392109	not available	protein_coding	-0.0372349	6.12672	-0.38039	0.71166	0.752433	-7.30351
ENSGALG00000007699	5664030	5665784	not available	protein_coding	-0.699375	8.23942	-6.42279	7.82479e-05	0.0186077	1.96994	5664030	5665784	not available	protein_coding	-0.659786	8.23942	-5.89769	0.000155327	0.000543504	0.725758	5664030	5665784	not available	protein_coding	0.0395884	8.23942	0.338639	0.741927	0.779923	-7.32497
ENSGALG00000036790	74821	76716	RPS27A	protein_coding	-0.781096	9.69215	-6.39764	8.07938e-05	0.0187956	1.9488	74821	76716	RPS27A	protein_coding	-0.700458	9.69215	-5.5544	0.000248132	0.000784396	0.284897	74821	76716	RPS27A	protein_coding	0.0806376	9.69215	0.609871	0.555635	0.608026	-7.12138
ENSGALG00000050051	1329415	1359327	RNF224	protein_coding	-1.25257	3.74572	-6.4926	7.16252e-05	0.0180424	1.94399	1329415	1359327	RNF224	protein_coding	-2.24488	3.74572	-10.3162	1.25609e-06	4.39318e-05	5.99875	1329415	1359327	RNF224	protein_coding	-0.99231	3.74572	-4.45169	0.00125087	0.00305484	-0.963119
ENSGALG00000053063	956484	960512	MRPL40	protein_coding	-0.713298	5.31341	-6.36932	8.37678e-05	0.0191966	1.91218	956484	960512	MRPL40	protein_coding	-0.213671	5.31341	-2.01014	0.0723349	0.0996259	-5.41919	956484	960512	MRPL40	protein_coding	0.499626	5.31341	4.79107	0.000746354	0.00199574	-0.801582
ENSGALG00000010463	39441320	39446996	AHSA1	protein_coding	-0.732979	6.65997	-6.32341	8.88421e-05	0.019649	1.8514	39441320	39446996	AHSA1	protein_coding	-0.592841	6.65997	-5.097	0.000475244	0.00132358	-0.451058	39441320	39446996	AHSA1	protein_coding	0.140137	6.65997	1.1836	0.264108	0.317751	-6.68884
ENSGALG00000000905	383948	386254	PSMB4	protein_coding	-0.601992	6.65938	-6.31372	8.99557e-05	0.019649	1.83945	383948	386254	PSMB4	protein_coding	-0.652756	6.65938	-6.80614	4.85118e-05	0.000238276	1.96824	383948	386254	PSMB4	protein_coding	-0.0507635	6.65938	-0.522863	0.612527	0.660723	-7.26117
ENSGALG00000041030	7403368	7415765	PCBP2	protein_coding	-0.476323	7.70405	-6.31926	8.93173e-05	0.019649	1.83858	7403368	7415765	PCBP2	protein_coding	-0.658787	7.70405	-8.56915	6.68776e-06	8.83053e-05	4.05216	7403368	7415765	PCBP2	protein_coding	-0.182463	7.70405	-2.27892	0.0460254	0.0681461	-5.11367
ENSGALG00000053511	48189928	48194910	APOLD1	protein_coding	-2.88289	3.87797	-6.58857	6.34895e-05	0.0175336	1.82777	48189928	48194910	APOLD1	protein_coding	-0.136475	3.87797	-0.464374	0.652386	0.697982	-7.06707	48189928	48194910	APOLD1	protein_coding	2.74641	3.87797	6.52515	6.87461e-05	0.000331302	2.01551
ENSGALG00000002990	10914280	10916096	PRELID1	protein_coding	-0.663383	7.17013	-6.30593	9.08609e-05	0.019649	1.82315	10914280	10916096	PRELID1	protein_coding	-0.713212	7.17013	-6.68411	5.63736e-05	0.000260711	1.79119	10914280	10916096	PRELID1	protein_coding	-0.0498291	7.17013	-0.453914	0.659642	0.704861	-7.30237
ENSGALG00000009365	22493952	22507735	CYP51A1	protein_coding	-0.559093	5.46483	-6.27776	9.42193e-05	0.0200923	1.80728	22493952	22507735	CYP51A1	protein_coding	-0.578101	5.46483	-6.58928	6.34335e-05	0.000282307	1.79119	22493952	22507735	CYP51A1	protein_coding	-0.0190077	5.46483	-0.222563	0.828383	0.855691	-7.28881
ENSGALG00000028009	19829649	19832174	not available	protein_coding	-0.435754	6.90046	-6.25553	9.69635e-05	0.0203942	1.76378	19829649	19832174	not available	protein_coding	-0.169099	6.90046	-2.39704	0.037649	0.0558137	-4.94351	19829649	19832174	not available	protein_coding	0.266655	6.90046	3.73201	0.00393956	0.00806937	-2.64752
ENSGALG00000049136	6659100	6661874	not available	protein_coding	-0.743703	7.05343	-6.23663	9.93649e-05	0.0206169	1.73607	6659100	6661874	not available	protein_coding	-0.487591	7.05343	-4.03267	0.00241952	0.00514675	-2.17035	6659100	6661874	not available	protein_coding	0.256112	7.05343	2.06215	0.0663215	0.0942261	-5.47185
ENSGALG00000041010	24317980	24339647	WBP1L	protein_coding	-0.581779	5.9901	-6.21235	0.000102544	0.0207165	1.72197	24317980	24339647	WBP1L	protein_coding	-0.603723	5.9901	-6.48334	7.24675e-05	0.000308902	1.58573	24317980	24339647	WBP1L	protein_coding	-0.021944	5.9901	-0.237746	0.816908	0.845944	-7.34733
ENSGALG00000008586	2241348	2243444	TUBB4B	protein_coding	-0.722728	7.07458	-6.1759	0.000107524	0.0214405	1.65748	2241348	2243444	TUBB4B	protein_coding	-0.825414	7.07458	-6.966	3.99575e-05	0.000212286	2.15653	2241348	2243444	TUBB4B	protein_coding	-0.102685	7.07458	-0.842684	0.419224	0.477253	-7.03858
ENSGALG00000010624	33771735	33798156	MEMO1	protein_coding	-0.587993	6.47246	-6.15421	0.000110611	0.0217423	1.64123	33771735	33798156	MEMO1	protein_coding	-0.38646	6.47246	-4.04741	0.00236308	0.00504067	-2.11581	33771735	33798156	MEMO1	protein_coding	0.201533	6.47246	2.10377	0.0618555	0.0885446	-5.39745
ENSGALG00000051266	10886028	10887227	not available	protein_coding	-0.672079	6.46288	-6.14556	0.000111869	0.0217423	1.63063	10886028	10887227	not available	protein_coding	-0.429014	6.46288	-3.93616	0.00282591	0.00586973	-2.30215	10886028	10887227	not available	protein_coding	0.243065	6.46288	2.21491	0.0512944	0.0749643	-5.21552
ENSGALG00000039072	2640456	2644375	not available	protein_coding	-1.14048	3.82719	-6.22141	0.000101345	0.0207165	1.61873	2640456	2644375	not available	protein_coding	-1.01524	3.82719	-5.84153	0.000167513	0.000577327	0.991276	2640456	2644375	not available	protein_coding	0.125235	3.82719	0.685484	0.508712	0.562938	-6.69975
ENSGALG00000014023	60154127	60156849	H2AFZ	protein_coding	-0.610605	6.40165	-6.13085	0.000114043	0.0218877	1.61106	60154127	60156849	H2AFZ	protein_coding	-0.76935	6.40165	-7.70036	1.70281e-05	0.000135747	3.092	60154127	60156849	H2AFZ	protein_coding	-0.158745	6.40165	-1.58078	0.1452	0.187502	-6.17704
ENSGALG00000015437	92913598	92920427	MPC2	protein_coding	-0.655041	5.58576	-6.1036	0.000118191	0.0224037	1.59083	92913598	92920427	MPC2	protein_coding	-0.644502	5.58576	-6.10035	0.000118697	0.000442779	1.11045	92913598	92920427	MPC2	protein_coding	0.0105388	5.58576	0.101431	0.921226	0.934864	-7.32431
ENSGALG00000039803	5493406	5496254	LSM12	protein_coding	-0.650441	5.08127	-6.06146	0.00012493	0.0231106	1.53522	5493406	5496254	LSM12	protein_coding	-0.503413	5.08127	-4.85022	0.000683258	0.00177869	-0.661508	5493406	5496254	LSM12	protein_coding	0.147029	5.08127	1.45026	0.177804	0.224175	-6.2112
ENSGALG00000052765	8539284	8547934	not available	lncRNA	-0.684559	4.54997	-6.07867	0.00012213	0.0228681	1.52844	8539284	8547934	not available	lncRNA	-0.444296	4.54997	-4.14331	0.00202804	0.00442749	-1.70488	8539284	8547934	not available	lncRNA	0.240264	4.54997	2.28504	0.04555	0.0675262	-4.85744
ENSGALG00000029450	2941413	2949623	UBE2Q1	protein_coding	-0.4282	7.59118	-6.04793	0.000127181	0.0231153	1.48961	2941413	2949623	UBE2Q1	protein_coding	-0.280965	7.59118	-3.87261	0.00313214	0.00641041	-2.43771	2941413	2949623	UBE2Q1	protein_coding	0.147234	7.59118	1.95944	0.0786899	0.109459	-5.62344
ENSGALG00000003457	7553413	7558599	CNP	protein_coding	-0.563091	6.71766	-6.04327	0.000127967	0.0231153	1.48733	7553413	7558599	CNP	protein_coding	-1.49306	6.71766	-15.6967	2.43132e-08	1.77765e-05	9.89569	7553413	7558599	CNP	protein_coding	-0.929965	6.71766	-9.56698	2.4952e-06	5.01456e-05	5.1208
ENSGALG00000011902	5236175	5239380	TAGLN	protein_coding	-2.30898	5.15248	-6.02146	0.000131711	0.0231971	1.48593	5236175	5239380	TAGLN	protein_coding	-1.13491	5.15248	-3.37833	0.00708354	0.0129539	-3.18082	5236175	5239380	TAGLN	protein_coding	1.17406	5.15248	3.05058	0.0123242	0.0214955	-3.61203
ENSGALG00000016497	104043560	104060781	UBXN2A	protein_coding	-0.55583	4.99363	-6.01481	0.000132878	0.0231971	1.47489	104043560	104060781	UBXN2A	protein_coding	-0.350694	4.99363	-3.93458	0.00283313	0.00588154	-2.12624	104043560	104060781	UBXN2A	protein_coding	0.205136	4.99363	2.38863	0.0381926	0.0578712	-4.78506
ENSGALG00000012357	30761616	30764299	CXCR4	protein_coding	-1.31226	6.07149	-6.00852	0.00013399	0.0231971	1.46011	30761616	30764299	CXCR4	protein_coding	-1.0003	6.07149	-4.68742	0.000872335	0.00218283	-1.06492	30761616	30764299	CXCR4	protein_coding	0.311967	6.07149	1.41078	0.188836	0.23628	-6.36755
ENSGALG00000008667	15647437	15658771	DSTN	protein_coding	-0.620305	10.3901	-6.00586	0.000134463	0.0231971	1.45776	15647437	15658771	DSTN	protein_coding	-0.230155	10.3901	-2.13092	0.0590976	0.0832692	-5.2798	15647437	15658771	DSTN	protein_coding	0.39015	10.3901	3.43316	0.00646225	0.0123042	-3.02635
ENSGALG00000002837	7918185	7920899	RPL27	protein_coding	-0.678932	9.94548	-5.9879	0.000137708	0.0233696	1.43083	7918185	7920899	RPL27	protein_coding	-0.740432	9.94548	-6.34456	8.64642e-05	0.000349695	1.40861	7918185	7920899	RPL27	protein_coding	-0.0615001	9.94548	-0.501155	0.627176	0.674534	-7.17173
ENSGALG00000000812	2082439	2086009	OAZ	protein_coding	-0.535992	8.89734	-5.97315	0.000140434	0.0233696	1.39989	2082439	2086009	OAZ	protein_coding	-0.651608	8.89734	-7.07762	3.49591e-05	0.000196833	2.32668	2082439	2086009	OAZ	protein_coding	-0.115616	8.89734	-1.19351	0.260381	0.313856	-6.62762
ENSGALG00000003738	3201509	3205400	EMC3	protein_coding	-0.502622	5.77881	-5.94339	0.000146117	0.0233696	1.38486	3201509	3205400	EMC3	protein_coding	-0.332184	5.77881	-3.99588	0.0025667	0.00540295	-2.13553	3201509	3205400	EMC3	protein_coding	0.170438	5.77881	2.10521	0.0617063	0.0883659	-5.35447
ENSGALG00000049564	21	1441	not available	lncRNA	-0.659855	8.30833	-5.96584	0.000141808	0.0233696	1.38361	21	1441	not available	lncRNA	-0.687988	8.30833	-6.05973	0.000125216	0.000461269	0.955549	21	1441	not available	lncRNA	-0.0281326	8.30833	-0.236814	0.817611	0.846598	-7.35387
ENSGALG00000001096	2523110	2525051	UQCR11	protein_coding	-0.678669	5.37153	-5.93274	0.000148209	0.0234597	1.37626	2523110	2525051	UQCR11	protein_coding	-0.366445	5.37153	-3.33175	0.00765956	0.0138832	-3.20812	2523110	2525051	UQCR11	protein_coding	0.312224	5.37153	2.8978	0.0159908	0.0269214	-3.9695
ENSGALG00000000318	776660	782042	CSRP1	protein_coding	-1.24715	7.1056	-5.95646	0.000143591	0.0233696	1.37221	776660	782042	CSRP1	protein_coding	-0.361137	7.1056	-1.70101	0.119965	0.157069	-6.05028	776660	782042	CSRP1	protein_coding	0.886012	7.1056	4.0217	0.00246244	0.00539946	-2.15102
ENSGALG00000013041	78405510	78413636	CCT5	protein_coding	-0.519278	7.45973	-5.95435	0.000143995	0.0233696	1.36637	78405510	78413636	CCT5	protein_coding	-0.644954	7.45973	-7.2634	2.8078e-05	0.000175748	2.52968	78405510	78413636	CCT5	protein_coding	-0.125676	7.45973	-1.3672	0.20169	0.250303	-6.47091
ENSGALG00000040882	17851237	17868185	HSPA4	protein_coding	-0.547182	7.65232	-5.95105	0.00014463	0.0233696	1.36163	17851237	17868185	HSPA4	protein_coding	-0.77268	7.65232	-8.24904	9.35421e-06	0.000105007	3.69525	17851237	17868185	HSPA4	protein_coding	-0.225499	7.65232	-2.31187	0.0435216	0.0648929	-5.0616
ENSGALG00000009621	4573328	4577556	ACTB	protein_coding	-0.579005	13.113	-5.91278	0.000152218	0.0237334	1.35018	4573328	4577556	ACTB	protein_coding	-0.751575	13.113	-7.47519	2.19756e-05	0.000154635	2.98388	4573328	4577556	ACTB	protein_coding	-0.17257	13.113	-1.62485	0.135448	0.176635	-5.84729
ENSGALG00000011625	45688651	45691597	MRPL18	protein_coding	-0.560438	5.36923	-5.90882	0.000153029	0.0237334	1.34583	45688651	45691597	MRPL18	protein_coding	-0.336633	5.36923	-3.66366	0.00440794	0.00862418	-2.63789	45688651	45691597	MRPL18	protein_coding	0.223806	5.36923	2.51272	0.0309024	0.0481017	-4.63047
ENSGALG00000016348	119746943	119749754	SAT1	protein_coding	-0.489619	8.17478	-5.88653	0.000157672	0.0239253	1.27864	119746943	119749754	SAT1	protein_coding	-0.649825	8.17478	-7.63463	1.83338e-05	0.000140608	2.99143	119746943	119749754	SAT1	protein_coding	-0.160206	8.17478	-1.79567	0.102962	0.13854	-5.8554
ENSGALG00000015821	105351905	105363111	CCT8	protein_coding	-0.579216	7.05957	-5.88364	0.000158283	0.0239253	1.27474	105351905	105363111	CCT8	protein_coding	-0.901864	7.05957	-9.04372	4.13913e-06	7.2426e-05	4.55993	105351905	105363111	CCT8	protein_coding	-0.322648	7.05957	-3.14925	0.0104231	0.0185872	-3.64988
ENSGALG00000017644	16818088	16836168	COTL1	protein_coding	-0.522518	9.73799	-5.8678	0.00016169	0.0239253	1.27226	16818088	16836168	COTL1	protein_coding	-0.829513	9.73799	-9.12129	3.83431e-06	6.9671e-05	4.68968	16818088	16836168	COTL1	protein_coding	-0.306995	9.73799	-3.19736	0.00960765	0.0173179	-3.47241
ENSGALG00000006096	11951870	11956268	RPS13	protein_coding	-0.725596	8.64793	-5.86716	0.000161828	0.0239253	1.25595	11951870	11956268	RPS13	protein_coding	-0.643493	8.64793	-5.0506	0.000508477	0.00139738	-0.514393	11951870	11956268	RPS13	protein_coding	0.0821027	8.64793	0.61536	0.552147	0.604684	-7.16655
ENSGALG00000004571	6295803	6311046	PPP1CC	protein_coding	-0.420111	7.71338	-5.86254	0.000162837	0.0239253	1.24438	6295803	6311046	PPP1CC	protein_coding	-0.480206	7.71338	-6.55436	6.62688e-05	0.000290795	1.62154	6295803	6311046	PPP1CC	protein_coding	-0.0600954	7.71338	-0.78839	0.448866	0.50605	-7.07012
ENSGALG00000006947	12794254	12807370	BDH1A	protein_coding	-0.675787	6.90965	-5.859	0.000163616	0.0239253	1.24391	12794254	12807370	BDH1A	protein_coding	-0.885569	6.90965	-7.59445	1.91853e-05	0.000144337	2.93843	12794254	12807370	BDH1A	protein_coding	-0.209782	6.90965	-1.75556	0.109879	0.146677	-5.94293
ENSGALG00000054336	91129917	91137976	CDC25B	protein_coding	-0.534775	6.23916	-5.8423	0.000167339	0.0240397	1.23392	91129917	91137976	CDC25B	protein_coding	-1.36058	6.23916	-14.4688	5.2954e-08	1.84636e-05	9.1175	91129917	91137976	CDC25B	protein_coding	-0.825805	6.23916	-8.75957	5.503e-06	7.49591e-05	4.30583
ENSGALG00000007669	18949948	18952753	EGR1	protein_coding	-1.42416	5.44808	-5.81555	0.000173493	0.0242164	1.22367	18949948	18952753	EGR1	protein_coding	-0.841992	5.44808	-3.65078	0.00450249	0.00877857	-2.72156	18949948	18952753	EGR1	protein_coding	0.58217	5.44808	2.40316	0.0372588	0.0566127	-4.8
ENSGALG00000017000	170154736	170180679	RCBTB2	protein_coding	0.81531	4.55074	5.84145	0.00016753	0.0240397	1.21539	170154736	170180679	RCBTB2	protein_coding	0.99424	4.55074	7.2802	2.75323e-05	0.000173393	2.84331	170154736	170180679	RCBTB2	protein_coding	0.17893	4.55074	1.66782	0.126504	0.166183	-5.92724
ENSGALG00000002932	5064083	5066287	NME2	protein_coding	-0.644827	8.98543	-5.81792	0.000172938	0.0242164	1.1952	5064083	5066287	NME2	protein_coding	-0.852302	8.98543	-7.5148	2.10028e-05	0.000151507	2.86701	5064083	5066287	NME2	protein_coding	-0.207475	8.98543	-1.74097	0.112499	0.149693	-5.90885
ENSGALG00000040703	2727011	2754145	FLOT1	protein_coding	-0.547841	7.44497	-5.81595	0.000173398	0.0242164	1.18165	2727011	2754145	FLOT1	protein_coding	-0.872032	7.44497	-9.11596	3.85446e-06	6.98717e-05	4.6317	2727011	2754145	FLOT1	protein_coding	-0.324191	7.44497	-3.26799	0.00852753	0.0156113	-3.44131
ENSGALG00000015339	86469530	86473519	RPL24	protein_coding	-0.696167	9.12298	-5.78755	0.000180198	0.0249257	1.15538	86469530	86473519	RPL24	protein_coding	-0.537792	9.12298	-4.32435	0.00152469	0.00347692	-1.64766	86469530	86473519	RPL24	protein_coding	0.158376	9.12298	1.21415	0.252753	0.305813	-6.59381
ENSGALG00000030120	11166145	11169393	ITGB1BP3	protein_coding	-0.624519	10.1737	-5.74011	0.000192199	0.0259895	1.10786	11166145	11169393	ITGB1BP3	protein_coding	-0.812505	10.1737	-7.28344	2.74284e-05	0.000173047	2.63144	11166145	11169393	ITGB1BP3	protein_coding	-0.187985	10.1737	-1.59882	0.141134	0.18299	-6.04902
ENSGALG00000004554	7478362	7485785	CACYBP	protein_coding	-0.618887	6.38678	-5.73375	0.000193874	0.0259895	1.09501	7478362	7485785	CACYBP	protein_coding	-0.0886307	6.38678	-0.827513	0.42737	0.485021	-7.0365	7478362	7485785	CACYBP	protein_coding	0.530256	6.38678	4.95285	0.000586883	0.00163836	-0.644128
ENSGALG00000004848	6397421	6405423	YBX1	protein_coding	-0.597509	9.98351	-5.71521	0.00019884	0.0259895	1.07011	6397421	6405423	YBX1	protein_coding	-0.318192	9.98351	-2.92355	0.0153029	0.025371	-3.97678	6397421	6405423	YBX1	protein_coding	0.279317	9.98351	2.43889	0.0350554	0.0536845	-4.74675
ENSGALG00000053490	4866971	4871302	FBXO45	protein_coding	-0.420954	6.60258	-5.71872	0.000197889	0.0259895	1.06532	4866971	4871302	FBXO45	protein_coding	-0.434029	6.60258	-5.85923	0.000163564	0.000566516	0.686442	4866971	4871302	FBXO45	protein_coding	-0.0130748	6.60258	-0.17589	0.863912	0.886251	-7.39319
ENSGALG00000035138	1057898	1059913	UBL5	protein_coding	-0.668592	5.98936	-5.69248	0.000205117	0.0259895	1.05037	1057898	1059913	UBL5	protein_coding	-0.282827	5.98936	-2.45816	0.0339211	0.0509015	-4.78585	1057898	1059913	UBL5	protein_coding	0.385765	5.98936	3.37793	0.00708831	0.0133	-3.21699
ENSGALG00000037953	7117397	7121192	TUBA1A	protein_coding	-0.641841	7.69414	-5.71026	0.000200189	0.0259895	1.03843	7117397	7121192	TUBA1A	protein_coding	-0.986588	7.69414	-8.63605	6.24257e-06	8.60235e-05	4.12139	7117397	7121192	TUBA1A	protein_coding	-0.344747	7.69414	-2.89662	0.016023	0.0269697	-4.07633
ENSGALG00000035836	67031006	67040698	LDHB	protein_coding	-0.594177	8.63354	-5.69706	0.000203836	0.0259895	1.02845	67031006	67040698	LDHB	protein_coding	-0.876926	8.63354	-8.23601	9.48486e-06	0.000105913	3.69798	67031006	67040698	LDHB	protein_coding	-0.282749	8.63354	-2.52717	0.030148	0.0470466	-4.67164
ENSGALG00000027069	1786951	1794312	TSC22D3	protein_coding	-0.758717	7.95422	-5.70092	0.000202761	0.0259895	1.02571	1786951	1794312	TSC22D3	protein_coding	-0.35003	7.95422	-2.54529	0.0292279	0.044569	-4.70243	1786951	1794312	TSC22D3	protein_coding	0.408688	7.95422	2.85464	0.0172146	0.0287672	-4.1332
ENSGALG00000005002	15691878	15706094	VDAC2	protein_coding	-0.433683	8.15595	-5.69543	0.000204292	0.0259895	1.02039	15691878	15706094	VDAC2	protein_coding	-0.213755	8.15595	-2.71968	0.0216857	0.0343084	-4.402	15691878	15706094	VDAC2	protein_coding	0.219928	8.15595	2.67565	0.0233834	0.0377253	-4.43005
ENSGALG00000027629	58219426	58234374	GNG2	protein_coding	-0.471921	6.37957	-5.67899	0.000208944	0.0259895	1.01842	58219426	58234374	GNG2	protein_coding	-0.439395	6.37957	-5.28414	0.000362977	0.00106419	-0.142225	58219426	58234374	GNG2	protein_coding	0.0325261	6.37957	0.392962	0.702645	0.744542	-7.31821
ENSGALG00000051280	875944	879908	DNAJB1	protein_coding	-1.79871	4.34924	-5.6533	0.000216444	0.0259895	1.01341	875944	879908	DNAJB1	protein_coding	-2.20649	4.34924	-6.81131	4.82062e-05	0.000237345	2.21443	875944	879908	DNAJB1	protein_coding	-0.407777	4.34924	-1.13418	0.283335	0.338152	-6.34171
ENSGALG00000010561	32119832	32134369	GPATCH11	protein_coding	-0.512091	5.30847	-5.6469	0.000218357	0.0259895	1.00573	32119832	32134369	GPATCH11	protein_coding	-0.600717	5.30847	-6.69793	5.54177e-05	0.000257922	1.95332	32119832	32134369	GPATCH11	protein_coding	-0.0886266	5.30847	-1.0208	0.331555	0.387951	-6.75332
ENSGALG00000037932	5261832	5267833	not available	pseudogene	-0.556259	5.80881	-5.65586	0.000215684	0.0259895	1.00211	5261832	5267833	not available	pseudogene	-0.985342	5.80881	-9.90308	1.82416e-06	5.19392e-05	5.49235	5261832	5267833	not available	pseudogene	-0.429084	5.80881	-4.38887	0.00137879	0.00331167	-1.49748
ENSGALG00000000719	640004	645489	RPL22	protein_coding	-0.688115	8.92688	-5.67394	0.000210396	0.0259895	0.999877	640004	645489	RPL22	protein_coding	-0.774025	8.92688	-6.2174	0.000101874	0.000393404	1.19259	640004	645489	RPL22	protein_coding	-0.0859099	8.92688	-0.657648	0.525703	0.579194	-7.12819
ENSGALG00000006073	7277376	7279266	NDUFAB1	protein_coding	-0.605619	5.39873	-5.63436	0.000222159	0.0260798	0.991575	7277376	7279266	NDUFAB1	protein_coding	0.0791786	5.39873	0.777696	0.454863	0.512021	-6.96111	7277376	7279266	NDUFAB1	protein_coding	0.684797	5.39873	6.94218	4.11211e-05	0.000236028	2.23473
ENSGALG00000019077	178515945	178724914	not available	protein_coding	1.13199	4.79358	5.64963	0.000217539	0.0259895	0.9909	178515945	178724914	not available	protein_coding	1.08524	4.79358	5.45052	0.000286847	0.00088085	0.400643	178515945	178724914	not available	protein_coding	-0.0467574	4.79358	-0.309746	0.763151	0.798952	-7.26553
ENSGALG00000003265	5210834	5228269	PTP4A2	protein_coding	-0.443954	7.06975	-5.66286	0.00021362	0.0259895	0.979698	5210834	5228269	PTP4A2	protein_coding	-0.429881	7.06975	-5.40487	0.000305865	0.000926465	0.00608323	5210834	5228269	PTP4A2	protein_coding	0.0140732	7.06975	0.17334	0.865864	0.887956	-7.39721
ENSGALG00000008249	13115336	13132568	DNAJC2	protein_coding	-0.420524	6.78839	-5.65783	0.000215101	0.0259895	0.979027	13115336	13132568	DNAJC2	protein_coding	-0.363232	6.78839	-4.84111	0.000692589	0.00179975	-0.844952	13115336	13132568	DNAJC2	protein_coding	0.0572926	6.78839	0.756541	0.466881	0.523197	-7.10746
ENSGALG00000025851	35245520	35247760	GPRIN3	protein_coding	0.650174	4.33984	5.65622	0.000215577	0.0259895	0.977484	35245520	35247760	GPRIN3	protein_coding	0.578626	4.33984	5.08965	0.000480349	0.00133459	-0.0927305	35245520	35247760	GPRIN3	protein_coding	-0.0715475	4.33984	-0.775516	0.456093	0.512954	-6.87542
ENSGALG00000039299	6858767	6878686	LASP1	protein_coding	-0.512369	7.69088	-5.63321	0.000222513	0.0260798	0.933594	6858767	6878686	LASP1	protein_coding	-0.397269	7.69088	-4.26233	0.00168039	0.00377423	-1.79053	6858767	6878686	LASP1	protein_coding	0.1151	7.69088	1.18947	0.261896	0.315483	-6.67639
ENSGALG00000000707	19074895	19080147	PSMD7	protein_coding	-0.382754	7.12775	-5.61988	0.000226636	0.0261636	0.921081	19074895	19080147	PSMD7	protein_coding	-0.152823	7.12775	-2.20354	0.0522901	0.0746275	-5.26722	19074895	19080147	PSMD7	protein_coding	0.229931	7.12775	3.25094	0.00877628	0.0160056	-3.46972
ENSGALG00000014432	111204409	111207110	RPS20	protein_coding	-0.873837	10.0967	-5.60074	0.000232704	0.0264709	0.917551	111204409	111207110	RPS20	protein_coding	-0.899539	10.0967	-5.59573	0.000234324	0.000748763	0.360201	111204409	111207110	RPS20	protein_coding	-0.0257016	10.0967	-0.152674	0.88171	0.901077	-7.29277
ENSGALG00000000223	923122	934781	TMEM183A	protein_coding	-0.527506	5.85213	-5.56716	0.000243777	0.026734	0.883672	923122	934781	TMEM183A	protein_coding	-0.469325	5.85213	-5.00414	0.000544248	0.00147588	-0.525729	923122	934781	TMEM183A	protein_coding	0.0581808	5.85213	0.633179	0.540913	0.593778	-7.15393
ENSGALG00000016797	136441653	136481145	FHL2	protein_coding	-1.7612	3.85803	-5.62716	0.000224374	0.0260988	0.883421	136441653	136481145	FHL2	protein_coding	-0.336801	3.85803	-1.29035	0.226144	0.276265	-6.21205	136441653	136481145	FHL2	protein_coding	1.4244	3.85803	4.8644	0.000668993	0.00182641	-0.392179
ENSGALG00000006657	10263977	10271702	MAPRE1	protein_coding	-0.494302	7.6792	-5.59479	0.000234628	0.0264888	0.881092	10263977	10271702	MAPRE1	protein_coding	-0.0269803	7.6792	-0.295949	0.773361	0.807328	-7.38708	10263977	10271702	MAPRE1	protein_coding	0.467321	7.6792	4.94933	0.000589934	0.00164479	-0.649568
ENSGALG00000009703	3266860	3270287	NDUFS7	protein_coding	-0.48418	6.02846	-5.56556	0.00024432	0.026734	0.878874	3266860	3270287	NDUFS7	protein_coding	-0.334369	6.02846	-3.8847	0.00307129	0.00630099	-2.34437	3266860	3270287	NDUFS7	protein_coding	0.14981	6.02846	1.77752	0.106041	0.142263	-5.87736
ENSGALG00000030533	474865	478263	PGLS	protein_coding	-0.473153	6.7449	-5.57072	0.000242576	0.026734	0.8566	474865	478263	PGLS	protein_coding	-0.983199	6.7449	-11.4329	4.86514e-07	2.86392e-05	6.81887	474865	478263	PGLS	protein_coding	-0.510046	6.7449	-5.83968	0.00016793	0.00061581	0.66293
ENSGALG00000037852	4187219	4193131	HSD17B7	protein_coding	-0.850265	4.32759	-5.54187	0.000252488	0.026734	0.853411	4187219	4193131	HSD17B7	protein_coding	-0.477443	4.32759	-3.31069	0.00793566	0.0142977	-3.06813	4187219	4193131	HSD17B7	protein_coding	0.372821	4.32759	2.58561	0.0272798	0.0431053	-4.30064
ENSGALG00000038885	154552	164455	FEZ1	protein_coding	-0.88744	4.15076	-5.54431	0.000251635	0.026734	0.852196	154552	164455	FEZ1	protein_coding	-0.887845	4.15076	-5.64887	0.000217767	0.000707341	0.696259	154552	164455	FEZ1	protein_coding	-0.000405095	4.15076	-0.00259584	0.99798	0.99837	-7.03772
ENSGALG00000041988	111210237	111222987	SIK1	protein_coding	-1.32248	5.39536	-5.53146	0.000256171	0.026734	0.850899	111210237	111222987	SIK1	protein_coding	-0.725096	5.39536	-3.26215	0.00861182	0.0153555	-3.38261	111210237	111222987	SIK1	protein_coding	0.59738	5.39536	2.53695	0.029648	0.0463419	-4.56406
ENSGALG00000005000	15671950	15678555	COMTD1	protein_coding	-1.31147	3.80741	-5.60062	0.000232745	0.0264709	0.847466	15671950	15678555	COMTD1	protein_coding	-0.729246	3.80741	-3.42481	0.00655311	0.0121225	-2.75364	15671950	15678555	COMTD1	protein_coding	0.582224	3.80741	2.59766	0.0267231	0.0423302	-4.10763
ENSGALG00000001691	2344913	2352264	INTS11	protein_coding	-0.547306	5.68414	-5.53673	0.000254299	0.026734	0.845633	2344913	2352264	INTS11	protein_coding	-0.964084	5.68414	-9.63536	2.33943e-06	5.74891e-05	5.24289	2344913	2352264	INTS11	protein_coding	-0.416778	5.68414	-4.2539	0.00170281	0.00395535	-1.7045
ENSGALG00000008574	194436252	194446714	CLNS1A	protein_coding	-0.419206	6.71497	-5.55123	0.000249225	0.026734	0.835047	194436252	194446714	CLNS1A	protein_coding	-0.321389	6.71497	-4.22188	0.0017909	0.00397707	-1.83748	194436252	194446714	CLNS1A	protein_coding	0.0978169	6.71497	1.27685	0.230682	0.281931	-6.58396
ENSGALG00000016232	113370872	113375131	RPL8	protein_coding	-0.628668	10.5647	-5.52683	0.000257828	0.026734	0.825592	113370872	113375131	RPL8	protein_coding	-0.931959	10.5647	-8.01592	1.20197e-05	0.000117093	3.51516	113370872	113375131	RPL8	protein_coding	-0.303291	10.5647	-2.4729	0.033078	0.0510585	-4.66932
ENSGALG00000006775	10367592	10377566	TGM2	protein_coding	-0.818258	7.26825	-5.55188	0.000249001	0.026734	0.822833	10367592	10377566	TGM2	protein_coding	-0.404112	7.26825	-2.68638	0.022958	0.03605	-4.47116	10367592	10377566	TGM2	protein_coding	0.414146	7.26825	2.66743	0.0237147	0.0381832	-4.46916
ENSGALG00000011514	46695138	46703045	SLC25A3	protein_coding	-0.487546	7.96593	-5.5363	0.000254452	0.026734	0.801404	46695138	46703045	SLC25A3	protein_coding	-0.879978	7.96593	-9.82381	1.96245e-06	5.33417e-05	5.34754	46695138	46703045	SLC25A3	protein_coding	-0.392433	7.96593	-4.18776	0.00189008	0.00432172	-1.87163
ENSGALG00000001602	889768	912266	NUTF2	protein_coding	-0.490842	6.52897	-5.5194	0.00026051	0.026734	0.796633	889768	912266	NUTF2	protein_coding	-0.38918	6.52897	-4.3648	0.00143143	0.00330152	-1.59423	889768	912266	NUTF2	protein_coding	0.101662	6.52897	1.13829	0.281698	0.336591	-6.73875
ENSGALG00000008852	17241691	17245183	DNAJC19	protein_coding	-0.55068	5.40496	-5.48505	0.000273304	0.0274269	0.790768	17241691	17245183	DNAJC19	protein_coding	-0.272942	5.40496	-2.81046	0.0185656	0.0300153	-4.10678	17241691	17245183	DNAJC19	protein_coding	0.277737	5.40496	2.9558	0.0144835	0.0247308	-3.88569
ENSGALG00000050127	77655239	77658122	not available	protein_coding	-0.4347	6.87001	-5.49229	0.000270551	0.0273292	0.747794	77655239	77658122	not available	protein_coding	-0.520615	6.87001	-6.50313	7.06798e-05	0.000303869	1.56196	77655239	77658122	not available	protein_coding	-0.0859148	6.87001	-1.05674	0.31564	0.371737	-6.8341
ENSGALG00000042809	642932	645731	NDUFV1	pseudogene	-0.573369	5.95402	-5.45558	0.000284816	0.0282133	0.726888	642932	645731	NDUFV1	pseudogene	-0.838824	5.95402	-7.96271	1.27375e-05	0.00011967	3.43716	642932	645731	NDUFV1	pseudogene	-0.265454	5.95402	-2.55001	0.0289931	0.0454152	-4.62564
ENSGALG00000030411	7735022	7741495	PSMA7	protein_coding	-0.473747	7.25159	-5.47885	0.000275682	0.0274859	0.723443	7735022	7741495	PSMA7	protein_coding	-0.412602	7.25159	-4.68926	0.000869908	0.00217817	-1.0993	7735022	7741495	PSMA7	protein_coding	0.0611444	7.25159	0.67702	0.513843	0.567757	-7.16608
ENSGALG00000004156	11508509	11517289	KIF1BP	protein_coding	-0.443479	5.95405	-5.448	0.000287861	0.0283321	0.715038	11508509	11517289	KIF1BP	protein_coding	-0.752141	5.95405	-9.18937	3.58685e-06	6.83281e-05	4.77058	11508509	11517289	KIF1BP	protein_coding	-0.308662	5.95405	-3.84386	0.00328187	0.00689704	-2.42255
ENSGALG00000023843	3457255	3465447	FRMD7	protein_coding	-2.4708	0.501707	-6.91789	4.23462e-05	0.0157447	0.710191	3457255	3465447	FRMD7	protein_coding	-4.24194	0.501707	-8.39399	8.02572e-06	9.72638e-05	3.26031	3457255	3465447	FRMD7	protein_coding	-1.77114	0.501707	-3.13652	0.0106504	0.0189552	-2.50305
ENSGALG00000002043	1570319	1577792	not available	protein_coding	-0.446671	6.1367	-5.43986	0.000291172	0.0284455	0.695685	1570319	1577792	not available	protein_coding	-0.719715	6.1367	-8.72055	5.72578e-06	8.25364e-05	4.26145	1570319	1577792	not available	protein_coding	-0.273044	6.1367	-3.34267	0.00752034	0.0140011	-3.29234
ENSGALG00000036837	6885732	6894210	PTGES3	protein_coding	-0.506147	6.27539	-5.42771	0.000296185	0.0286014	0.677799	6885732	6894210	PTGES3	protein_coding	-0.37872	6.27539	-4.07527	0.00226012	0.00484935	-2.05542	6885732	6894210	PTGES3	protein_coding	0.127428	6.27539	1.37953	0.197978	0.246293	-6.44299
ENSGALG00000051796	24033030	24085523	not available	protein_coding	1.0214	3.80333	5.51757	0.000261176	0.026734	0.673485	24033030	24085523	not available	protein_coding	1.69174	3.80333	9.5722	2.48292e-06	5.91673e-05	5.3318	24033030	24085523	not available	protein_coding	0.670341	3.80333	5.31832	0.000345732	0.00107348	0.128683
ENSGALG00000006038	14742786	14850067	TGFBR3	protein_coding	1.21872	5.87683	5.38492	0.000314595	0.0296646	0.660065	14742786	14850067	TGFBR3	protein_coding	1.45868	5.87683	6.44316	7.62494e-05	0.000319523	1.65315	14742786	14850067	TGFBR3	protein_coding	0.239959	5.87683	1.27905	0.229938	0.2812	-6.57431
ENSGALG00000033877	3350652	3362288	KANSL2	protein_coding	-0.620921	5.28358	-5.38149	0.000316123	0.0296646	0.649279	3350652	3362288	KANSL2	protein_coding	-0.90424	5.28358	-7.82201	1.487e-05	0.000128411	3.34313	3350652	3362288	KANSL2	protein_coding	-0.283319	5.28358	-2.51032	0.0310292	0.0482746	-4.6094
ENSGALG00000028872	169085035	169089257	TPT1	protein_coding	-0.657764	10.7859	-5.36979	0.000321396	0.0296646	0.610134	169085035	169089257	TPT1	protein_coding	-0.247732	10.7859	-1.93146	0.082418	0.111858	-5.57304	169085035	169089257	TPT1	protein_coding	0.410032	10.7859	3.04003	0.0125474	0.0218451	-3.68247
ENSGALG00000028600	5209156	5212728	PPIA	protein_coding	-0.581137	9.29382	-5.38152	0.000316111	0.0296646	0.604326	5209156	5212728	PPIA	protein_coding	-1.05303	9.29382	-9.59526	2.42945e-06	5.82839e-05	5.15275	5209156	5212728	PPIA	protein_coding	-0.471896	9.29382	-4.08068	0.00224067	0.00499059	-1.99953
ENSGALG00000036550	3160563	3165510	not available	protein_coding	-0.538314	5.93991	-5.35235	0.000329428	0.0298973	0.591537	3160563	3165510	not available	protein_coding	-0.208874	5.93991	-2.11705	0.0604919	0.0850382	-5.32768	3160563	3165510	not available	protein_coding	0.32944	5.93991	3.41409	0.00667168	0.012625	-3.15258
ENSGALG00000031130	113791462	113802894	GGH	protein_coding	0.778959	4.20487	5.3475	0.000331701	0.0298973	0.588381	113791462	113802894	GGH	protein_coding	0.0818915	4.20487	0.541698	0.59996	0.649999	-6.77194	113791462	113802894	GGH	protein_coding	-0.697068	4.20487	-5.69054	0.000205665	0.000718733	0.679543
ENSGALG00000029968	3398994	3401884	GADD45B	protein_coding	-1.1788	3.75854	-5.33799	0.000336203	0.030012	0.580298	3398994	3401884	GADD45B	protein_coding	-1.73444	3.75854	-7.51603	2.09734e-05	0.000151507	3.17336	3398994	3401884	GADD45B	protein_coding	-0.555635	3.75854	-2.30772	0.0438296	0.0652844	-4.57274
ENSGALG00000014688	78201045	78212460	ZYX	protein_coding	-0.411104	8.64947	-5.3713	0.000320711	0.0296646	0.580228	78201045	78212460	ZYX	protein_coding	-0.931299	8.64947	-11.9865	3.13079e-07	2.34489e-05	7.28031	78201045	78212460	ZYX	protein_coding	-0.520195	8.64947	-6.34639	8.62618e-05	0.000388178	1.40479
ENSGALG00000051431	8714188	8720429	RPS15A	protein_coding	-0.649482	10.2098	-5.34915	0.000330926	0.0298973	0.573104	8714188	8720429	RPS15A	protein_coding	-0.677553	10.2098	-5.41356	0.000302139	0.000916808	0.0983281	8714188	8720429	RPS15A	protein_coding	-0.0280711	10.2098	-0.213091	0.835564	0.862296	-7.2684
ENSGALG00000001475	3387729	3398400	STMN1	protein_coding	-0.725836	7.6163	-5.36703	0.000322651	0.0296646	0.562161	3387729	3398400	STMN1	protein_coding	-1.02212	7.6163	-7.4365	2.2973e-05	0.000157749	2.73871	3387729	3398400	STMN1	protein_coding	-0.296283	7.6163	-2.07265	0.0651666	0.0927225	-5.4538
ENSGALG00000043727	3308221	3313864	NR4A1	protein_coding	-2.21174	3.21198	-5.38747	0.000313463	0.0296646	0.551979	3308221	3313864	NR4A1	protein_coding	-1.82927	3.21198	-4.93255	0.000604733	0.00160669	-0.264739	3308221	3313864	NR4A1	protein_coding	0.382466	3.21198	0.863327	0.40831	0.466284	-6.33475
ENSGALG00000011608	51691469	51709667	not available	protein_coding	0.693732	5.0299	5.28184	0.000364172	0.0312815	0.525584	51691469	51709667	not available	protein_coding	-0.20809	5.0299	-1.5238	0.158726	0.201378	-5.99501	51691469	51709667	not available	protein_coding	-0.901822	5.0299	-7.71193	1.6809e-05	0.000136121	3.1955
ENSGALG00000014699	56552981	56651665	MEGF10	protein_coding	1.28983	3.53325	5.51846	0.000260849	0.026734	0.510677	56552981	56651665	MEGF10	protein_coding	2.29762	3.53325	10.3519	1.21693e-06	4.27568e-05	5.96133	56552981	56651665	MEGF10	protein_coding	1.00779	3.53325	7.07086	3.52416e-05	0.000215149	2.54366
ENSGALG00000041812	106924128	106927541	not available	protein_coding	-0.537736	7.29582	-5.32006	0.000344874	0.0306081	0.501226	106924128	106927541	not available	protein_coding	0.0240295	7.29582	0.232154	0.821129	0.849455	-7.40339	106924128	106927541	not available	protein_coding	0.561765	7.29582	5.29773	0.000356011	0.00109719	-0.125095
ENSGALG00000035506	6629529	6630228	FAU	protein_coding	-0.677418	8.83986	-5.31221	0.000348749	0.030774	0.498179	6629529	6630228	FAU	protein_coding	-1.06308	8.83986	-8.18613	1.00036e-05	0.000108395	3.64593	6629529	6630228	FAU	protein_coding	-0.385659	8.83986	-2.82732	0.0180379	0.0300058	-4.15634
ENSGALG00000052261	36567726	36570975	not available	lncRNA	-0.52706	5.6161	-5.2725	0.00036906	0.0312815	0.489753	36567726	36570975	not available	lncRNA	-0.403048	5.6161	-4.11348	0.00212655	0.00460588	-1.92438	36567726	36570975	not available	lncRNA	0.124012	5.6161	1.29786	0.223649	0.274427	-6.4909
ENSGALG00000004818	6679247	6682601	RPL6	protein_coding	-0.632369	10.1357	-5.2884	0.000360777	0.0312815	0.486827	6679247	6682601	RPL6	protein_coding	-0.686851	10.1357	-5.57783	0.000240198	0.000763561	0.33679	6679247	6682601	RPL6	protein_coding	-0.0544821	10.1357	-0.420183	0.683292	0.726391	-7.20103
ENSGALG00000037325	23804524	23806330	SERP1	protein_coding	-0.599713	6.75433	-5.29121	0.000359337	0.0312815	0.472243	23804524	23806330	SERP1	protein_coding	-0.263272	6.75433	-2.31032	0.0436365	0.063579	-5.08254	23804524	23806330	SERP1	protein_coding	0.336441	6.75433	2.91853	0.0154346	0.0261219	-4.03962
ENSGALG00000002055	2806116	2808648	HES4	protein_coding	-1.00871	5.57596	-5.25918	0.000376152	0.0313281	0.470304	2806116	2808648	HES4	protein_coding	-0.4985	5.57596	-2.72094	0.0216389	0.0342448	-4.3227	2806116	2808648	HES4	protein_coding	0.510213	5.57596	2.72513	0.0214844	0.0350368	-4.29113
ENSGALG00000016501	104190916	104194372	SF3B6	protein_coding	-0.46476	6.05879	-5.26537	0.000372835	0.0312815	0.464278	104190916	104194372	SF3B6	protein_coding	-0.244374	6.05879	-2.801	0.0188684	0.0304504	-4.19928	104190916	104194372	SF3B6	protein_coding	0.220386	6.05879	2.58233	0.0274333	0.0432944	-4.58902
ENSGALG00000013134	64349798	64514784	PLEKHA5	protein_coding	0.784985	4.89243	5.23796	0.000387756	0.0313281	0.46267	64349798	64514784	PLEKHA5	protein_coding	1.90259	4.89243	13.2834	1.19174e-07	1.84636e-05	8.31546	64349798	64514784	PLEKHA5	protein_coding	1.11761	4.89243	9.93508	1.77137e-06	4.27234e-05	5.53537
ENSGALG00000041555	5538288	5555467	COL1A1	protein_coding	-1.07049	8.06145	-5.29209	0.000358882	0.0312815	0.455626	5538288	5555467	COL1A1	protein_coding	0.0479193	8.06145	0.225639	0.826054	0.853573	-7.3932	5538288	5555467	COL1A1	protein_coding	1.11841	8.06145	5.07276	0.000492307	0.00142352	-0.444554
ENSGALG00000011432	50105817	50190209	CDC42BPB	protein_coding	0.400556	6.57941	5.26793	0.000371475	0.0312815	0.455383	50105817	50190209	CDC42BPB	protein_coding	0.421146	6.57941	5.47876	0.000275719	0.000854885	0.169129	50105817	50190209	CDC42BPB	protein_coding	0.0205906	6.57941	0.278893	0.786044	0.819621	-7.3714
ENSGALG00000014467	77817350	77820482	COPS7A	protein_coding	-0.44402	6.7332	-5.27562	0.000367419	0.0312815	0.449483	77817350	77820482	COPS7A	protein_coding	-0.295092	6.7332	-3.47819	0.00599434	0.0112022	-3.0906	77817350	77820482	COPS7A	protein_coding	0.148928	6.7332	1.74226	0.112263	0.149431	-5.95939
ENSGALG00000006043	7172489	7203850	RBBP6	protein_coding	-0.679859	7.6508	-5.27604	0.000367199	0.0312815	0.433238	7172489	7203850	RBBP6	protein_coding	-0.748668	7.6508	-5.68852	0.000206234	0.000678492	0.414645	7172489	7203850	RBBP6	protein_coding	-0.068809	7.6508	-0.502282	0.626411	0.673806	-7.26715
ENSGALG00000005521	5655084	5680030	PER2	protein_coding	0.576054	6.42974	5.23739	0.000388074	0.0313281	0.423842	5655084	5680030	PER2	protein_coding	0.744727	6.42974	6.71034	5.45744e-05	0.000255002	1.90668	5655084	5680030	PER2	protein_coding	0.168673	6.42974	1.62809	0.134754	0.175787	-6.12437
ENSGALG00000028409	4143422	4146569	SNRPG	protein_coding	-0.593137	6.1829	-5.23697	0.000388308	0.0313281	0.418938	4143422	4146569	SNRPG	protein_coding	-0.324691	6.1829	-2.9003	0.0159225	0.0262453	-4.04383	4143422	4146569	SNRPG	protein_coding	0.268446	6.1829	2.4219	0.0360867	0.055088	-4.86152
ENSGALG00000027142	19875504	19877779	RPL32	protein_coding	-0.639536	9.86944	-5.24113	0.000385997	0.0313281	0.415568	19875504	19877779	RPL32	protein_coding	-0.837645	9.86944	-6.69913	5.53353e-05	0.000257694	1.87465	19875504	19877779	RPL32	protein_coding	-0.198109	9.86944	-1.50503	0.163418	0.208036	-6.19653
ENSGALG00000007383	10006078	10008129	HSPB8	protein_coding	-1.64867	2.48993	-5.50893	0.00026434	0.0268786	0.398747	10006078	10008129	HSPB8	protein_coding	-0.321949	2.48993	-1.34429	0.208736	0.25711	-5.86619	10006078	10008129	HSPB8	protein_coding	1.32672	2.48993	4.68405	0.00087679	0.00227403	-0.439225
ENSGALG00000000474	770201	772981	RPL36	protein_coding	-0.811451	8.44718	-5.24051	0.00038634	0.0313281	0.388226	770201	772981	RPL36	protein_coding	-0.877117	8.44718	-5.52397	0.000258856	0.000811284	0.188732	770201	772981	RPL36	protein_coding	-0.0656659	8.44718	-0.395539	0.700803	0.742795	-7.2977
ENSGALG00000016292	87199659	87241935	not available	protein_coding	1.36105	5.96794	5.18553	0.000418098	0.0313281	0.387609	87199659	87241935	not available	protein_coding	1.63804	5.96794	6.21653	0.000101989	0.000393444	1.35089	87199659	87241935	not available	protein_coding	0.276987	5.96794	1.27975	0.229701	0.281	-6.5778
ENSGALG00000007878	6175246	6178293	SDHD	protein_coding	-0.529094	6.97517	-5.23402	0.000389951	0.0313281	0.38541	6175246	6178293	SDHD	protein_coding	-0.0475579	6.97517	-0.463867	0.652737	0.698308	-7.31071	6175246	6178293	SDHD	protein_coding	0.481536	6.97517	4.62634	0.000956999	0.00244611	-1.16944
ENSGALG00000005326	17053947	17058803	EIF3F	protein_coding	-0.507726	8.20506	-5.23354	0.00039022	0.0313281	0.375951	17053947	17058803	EIF3F	protein_coding	-0.432104	8.20506	-4.32926	0.00151304	0.00345293	-1.67159	17053947	17058803	EIF3F	protein_coding	0.075622	8.20506	0.723887	0.485826	0.541437	-7.10357
ENSGALG00000001998	2942189	2947196	R3HDM4	protein_coding	-0.691517	5.73005	-5.19207	0.000414179	0.0313281	0.373661	2942189	2947196	R3HDM4	protein_coding	-0.60888	5.73005	-4.65687	0.000913641	0.00226954	-1.05199	2942189	2947196	R3HDM4	protein_coding	0.0826371	5.73005	0.640572	0.536291	0.589421	-7.12226
ENSGALG00000050162	14240563	14254371	not available	lncRNA	-0.439495	5.74477	-5.1868	0.000417331	0.0313281	0.360833	14240563	14254371	not available	lncRNA	-0.729561	5.74477	-8.58078	6.6079e-06	8.78422e-05	4.1482	14240563	14254371	not available	lncRNA	-0.290066	5.74477	-3.50387	0.00574329	0.0111299	-2.97897
ENSGALG00000005948	9990843	9993911	RPL27A	protein_coding	-0.601665	9.99141	-5.19554	0.000412114	0.0313281	0.353439	9990843	9993911	RPL27A	protein_coding	-0.804445	9.99141	-6.7784	5.01887e-05	0.000242861	1.98343	9990843	9993911	RPL27A	protein_coding	-0.20278	9.99141	-1.62124	0.136224	0.177479	-6.02914
ENSGALG00000053172	80007967	80019083	not available	lncRNA	-0.506226	6.16008	-5.18931	0.000415825	0.0313281	0.353248	80007967	80019083	not available	lncRNA	-0.146568	6.16008	-1.52112	0.159389	0.202102	-6.23613	80007967	80019083	not available	lncRNA	0.359658	6.16008	3.79283	0.0035664	0.00741584	-2.52259
ENSGALG00000015906	80790621	80793955	COX7A2	protein_coding	-0.628015	7.02944	-5.21162	0.000402693	0.0313281	0.349782	80790621	80793955	COX7A2	protein_coding	-0.435257	7.02944	-3.56787	0.00516409	0.00987169	-2.95144	80790621	80793955	COX7A2	protein_coding	0.192757	7.02944	1.54644	0.153226	0.196478	-6.23757
ENSGALG00000049865	33723881	33726148	RPL18A	protein_coding	-0.599884	8.65013	-5.20881	0.000404321	0.0313281	0.347328	33723881	33726148	RPL18A	protein_coding	-0.908237	8.65013	-7.72831	1.65038e-05	0.000133861	3.1109	33723881	33726148	RPL18A	protein_coding	-0.308354	8.65013	-2.49748	0.0317175	0.0492407	-4.72217
ENSGALG00000012109	5765071	5800938	EIF3M	protein_coding	-0.553878	8.43733	-5.20277	0.000407847	0.0313281	0.334816	5765071	5800938	EIF3M	protein_coding	-0.618949	8.43733	-5.66577	0.000212767	0.000694922	0.398043	5765071	5800938	EIF3M	protein_coding	-0.0650708	8.43733	-0.56785	0.582737	0.633082	-7.20349
ENSGALG00000025977	29041359	29042869	GADD45A	protein_coding	-0.844118	4.1926	-5.14351	0.000444243	0.0314328	0.333325	29041359	29042869	GADD45A	protein_coding	-0.298148	4.1926	-1.97537	0.0766382	0.104846	-5.28624	29041359	29042869	GADD45A	protein_coding	0.545971	4.1926	3.58594	0.00501175	0.00990352	-2.57961
ENSGALG00000012966	48961177	48969226	ZBTB2	protein_coding	-0.467964	6.32529	-5.18796	0.000416635	0.0313281	0.332713	48961177	48969226	ZBTB2	protein_coding	-0.808215	6.32529	-8.88797	4.83414e-06	7.60907e-05	4.42643	48961177	48969226	ZBTB2	protein_coding	-0.340252	6.32529	-3.74353	0.00386587	0.00793855	-2.61695
ENSGALG00000001634	6855155	6857164	RPL23	protein_coding	-0.549632	9.98163	-5.18097	0.000420856	0.0313281	0.332663	6855155	6857164	RPL23	protein_coding	-0.787412	9.98163	-7.24912	2.8551e-05	0.00017655	2.57938	6855155	6857164	RPL23	protein_coding	-0.23778	9.98163	-2.07461	0.064953	0.0924442	-5.34844
ENSGALG00000024391	1133936	1138442	CACTIN	protein_coding	-0.446199	6.36718	-5.18735	0.000417003	0.0313281	0.331773	1133936	1138442	CACTIN	protein_coding	-0.640595	6.36718	-7.4077	2.37475e-05	0.000160625	2.74092	1133936	1138442	CACTIN	protein_coding	-0.194396	6.36718	-2.25093	0.0482619	0.0710191	-5.16043
ENSGALG00000006045	11857452	11901262	SH3GL3	protein_coding	-0.601579	4.95373	-5.13974	0.000446676	0.0314599	0.331165	11857452	11901262	SH3GL3	protein_coding	-0.527771	4.95373	-4.62986	0.000951888	0.00234178	-0.980016	11857452	11901262	SH3GL3	protein_coding	0.0738075	4.95373	0.669246	0.518583	0.572294	-6.99293
ENSGALG00000029897	127365381	127369732	RPL30	protein_coding	-0.599194	9.47782	-5.18463	0.000418639	0.0313281	0.326617	127365381	127369732	RPL30	protein_coding	-0.580844	9.47782	-4.87519	0.000658351	0.00172444	-0.753894	127365381	127369732	RPL30	protein_coding	0.0183504	9.47782	0.146427	0.886512	0.905261	-7.3181
ENSGALG00000000137	1678657	1680974	SNRPE	protein_coding	-0.570765	5.87133	-5.1514	0.000439208	0.0314328	0.314592	1678657	1680974	SNRPE	protein_coding	-0.18901	5.87133	-1.74985	0.110897	0.146282	-5.88328	1678657	1680974	SNRPE	protein_coding	0.381755	5.87133	3.60936	0.00482119	0.00957999	-2.80975
ENSGALG00000007936	12938400	12949670	PGK1	protein_coding	-0.491164	7.48841	-5.19184	0.000414317	0.0313281	0.313645	12938400	12949670	PGK1	protein_coding	-0.81271	7.48841	-8.4575	7.50962e-06	9.41246e-05	3.92651	12938400	12949670	PGK1	protein_coding	-0.321546	7.48841	-3.22671	0.00914271	0.0165872	-3.51153
ENSGALG00000011475	23330690	23372262	RPL37A	protein_coding	-0.65078	10.0308	-5.16851	0.000428482	0.0313281	0.313219	23330690	23372262	RPL37A	protein_coding	-0.359189	10.0308	-2.73986	0.0209495	0.0333083	-4.29003	23330690	23372262	RPL37A	protein_coding	0.29159	10.0308	2.11621	0.0605768	0.0869411	-5.27398
ENSGALG00000017330	196638370	196645721	RPS3	protein_coding	-0.6476	10.1931	-5.15952	0.000434085	0.0314328	0.305655	196638370	196645721	RPS3	protein_coding	-0.774516	10.1931	-6.00545	0.000134536	0.000486499	0.950305	196638370	196645721	RPS3	protein_coding	-0.126916	10.1931	-0.934526	0.372183	0.429985	-6.83678
ENSGALG00000051364	27209031	27220651	not available	lncRNA	-0.492057	4.80801	-5.11534	0.000462755	0.0317908	0.300016	27209031	27220651	not available	lncRNA	-0.544961	4.80801	-5.75753	0.000187696	0.000631023	0.745259	27209031	27220651	not available	lncRNA	-0.0529039	4.80801	-0.584596	0.571851	0.623063	-7.02976
ENSGALG00000039228	28553320	28555369	ZFP36L1	protein_coding	-1.11623	6.76567	-5.17935	0.00042184	0.0313281	0.298944	28553320	28555369	ZFP36L1	protein_coding	-1.40999	6.76567	-6.47957	7.28135e-05	0.000309775	1.5167	28553320	28555369	ZFP36L1	protein_coding	-0.293758	6.76567	-1.30318	0.221898	0.272452	-6.5513
ENSGALG00000006753	4815823	4822759	ATP5F1C	protein_coding	-0.426361	7.56998	-5.17404	0.000425078	0.0313281	0.28907	4815823	4822759	ATP5F1C	protein_coding	-0.0486324	7.56998	-0.573878	0.578806	0.63006	-7.25835	4815823	4822759	ATP5F1C	protein_coding	0.377729	7.56998	4.31669	0.00154306	0.00363378	-1.66223
ENSGALG00000005675	5328489	5334339	PTTG1IP	protein_coding	-0.468504	6.29673	-5.15333	0.00043798	0.0314328	0.288082	5328489	5334339	PTTG1IP	protein_coding	-0.609731	6.29673	-6.68936	5.60088e-05	0.000259806	1.83919	5328489	5334339	PTTG1IP	protein_coding	-0.141227	6.29673	-1.55755	0.150587	0.193547	-6.20855
ENSGALG00000007403	10177078	10179073	PEBP1	protein_coding	-0.480842	7.34917	-5.17138	0.000426717	0.0313281	0.287634	10177078	10179073	PEBP1	protein_coding	-0.0493965	7.34917	-0.518683	0.615334	0.663938	-7.28941	10177078	10179073	PEBP1	protein_coding	0.431445	7.34917	4.41515	0.00132367	0.00319806	-1.50663
ENSGALG00000036293	132562852	132582862	EBAG9	protein_coding	-0.45102	6.80634	-5.15256	0.00043847	0.0314328	0.269559	132562852	132582862	EBAG9	protein_coding	-0.476724	6.80634	-5.39262	0.000311192	0.000939265	-0.00470298	132562852	132582862	EBAG9	protein_coding	-0.0257034	6.80634	-0.287135	0.779907	0.814494	-7.36828
ENSGALG00000009975	35620953	35632931	CCT2	protein_coding	-0.485804	6.54058	-5.14794	0.000441411	0.0314328	0.266618	35620953	35632931	CCT2	protein_coding	-0.939402	6.54058	-9.84401	1.92615e-06	5.32217e-05	5.38431	35620953	35632931	CCT2	protein_coding	-0.453598	6.54058	-4.70925	0.000844028	0.00220921	-1.03599
ENSGALG00000036214	264289	271465	PARK7	protein_coding	-0.468329	6.32416	-5.1323	0.000451512	0.0315114	0.260012	264289	271465	PARK7	protein_coding	-0.545858	6.32416	-5.97626	0.000139854	0.000501413	0.87291	264289	271465	PARK7	protein_coding	-0.0775286	6.32416	-0.855892	0.412218	0.470118	-7.01038
ENSGALG00000007315	14010163	14017166	PSMD6	protein_coding	-0.406573	5.98348	-5.1182	0.000460833	0.0317908	0.257762	14010163	14017166	PSMD6	protein_coding	-0.340361	5.98348	-4.32037	0.00153421	0.00349345	-1.61562	14010163	14017166	PSMD6	protein_coding	0.0662121	5.98348	0.863687	0.408121	0.466173	-6.98555
ENSGALG00000012245	59946344	59954096	ADH5	protein_coding	-0.488544	6.97009	-5.14407	0.000443885	0.0314328	0.251954	59946344	59954096	ADH5	protein_coding	-0.605632	6.97009	-6.29871	9.17097e-05	0.000364518	1.28121	59946344	59954096	ADH5	protein_coding	-0.117088	6.97009	-1.1933	0.260461	0.313928	-6.6852
ENSGALG00000036785	24231051	24250341	TRIM8	protein_coding	-0.528934	6.38561	-5.12832	0.000454123	0.0315503	0.248985	24231051	24250341	TRIM8	protein_coding	-0.325992	6.38561	-3.16315	0.0101805	0.0177809	-3.61813	24231051	24250341	TRIM8	protein_coding	0.202942	6.38561	1.96719	0.0776849	0.108227	-5.61212
ENSGALG00000054208	5490142	5492828	not available	lncRNA	-0.835633	3.06264	-5.17221	0.000426203	0.0313281	0.24614	5490142	5492828	not available	lncRNA	-0.557183	3.06264	-3.63196	0.00464454	0.00902117	-2.25751	5490142	5492828	not available	lncRNA	0.27845	3.06264	1.83132	0.0971527	0.131821	-5.22517
ENSGALG00000027579	106990188	107038093	MRPS6	protein_coding	-0.495935	7.91919	-5.13445	0.000450112	0.0315114	0.23068	106990188	107038093	MRPS6	protein_coding	-0.0222722	7.91919	-0.222627	0.828335	0.855584	-7.40427	106990188	107038093	MRPS6	protein_coding	0.473662	7.91919	4.54896	0.00107698	0.00269183	-1.27423
ENSGALG00000001765	68690379	68707323	CAAP1	protein_coding	1.06722	4.15865	5.06332	0.000499126	0.0330391	0.21916	68690379	68707323	CAAP1	protein_coding	0.598849	4.15865	2.79339	0.0191155	0.0308103	-3.80956	68690379	68707323	CAAP1	protein_coding	-0.468375	4.15865	-2.83489	0.0178058	0.0296712	-3.97798
ENSGALG00000041277	4807593	4809113	UBC	protein_coding	-0.608178	9.73249	-5.10789	0.000467785	0.0317974	0.218532	4807593	4809113	UBC	protein_coding	-0.0671175	9.73249	-0.537312	0.602874	0.652695	-7.20557	4807593	4809113	UBC	protein_coding	0.54106	9.73249	4.12451	0.00208954	0.00470451	-1.89418
ENSGALG00000014690	56896189	56948360	SLC12A2	protein_coding	0.597233	5.31682	5.06054	0.000501154	0.0330391	0.215629	56896189	56948360	SLC12A2	protein_coding	0.229218	5.31682	1.92944	0.0826924	0.112181	-5.47468	56896189	56948360	SLC12A2	protein_coding	-0.368016	5.31682	-3.59913	0.00490351	0.00971464	-2.81464
ENSGALG00000006395	4871958	4876064	WDR53	protein_coding	-0.537584	5.41753	-5.06814	0.000495627	0.0330391	0.208908	4871958	4876064	WDR53	protein_coding	-0.872503	5.41753	-8.17204	1.01557e-05	0.000109491	3.7332	4871958	4876064	WDR53	protein_coding	-0.334919	5.41753	-3.23321	0.00904285	0.0164312	-3.39491
ENSGALG00000005749	17610547	17614743	COX4I2	protein_coding	-0.496779	8.23229	-5.10752	0.000468035	0.0317974	0.194108	17610547	17614743	COX4I2	protein_coding	-0.40747	8.23229	-4.07099	0.00227562	0.00487715	-2.0978	17610547	17614743	COX4I2	protein_coding	0.0893083	8.23229	0.852642	0.413934	0.47176	-6.99916
ENSGALG00000035769	57621418	57662363	not available	protein_coding	0.652484	4.77578	5.03466	0.000520455	0.0335044	0.192414	57621418	57662363	not available	protein_coding	0.0492767	4.77578	0.371447	0.718101	0.757817	-7.02035	57621418	57662363	not available	protein_coding	-0.603208	4.77578	-5.36168	0.000325106	0.00101913	0.100669
ENSGALG00000008497	31106674	31121733	SLC38A2	protein_coding	-0.706141	8.34551	-5.10058	0.000472777	0.0319781	0.189367	31106674	31121733	SLC38A2	protein_coding	-1.07252	8.34551	-7.60572	1.89423e-05	0.000143425	2.96014	31106674	31121733	SLC38A2	protein_coding	-0.366374	8.34551	-2.47742	0.0328236	0.0507286	-4.76335
ENSGALG00000001949	4434155	4442703	MDH2	protein_coding	-0.424231	7.32085	-5.09666	0.000475478	0.0320197	0.178858	4434155	4442703	MDH2	protein_coding	-0.338851	7.32085	-3.99276	0.00257959	0.00542859	-2.236	4434155	4442703	MDH2	protein_coding	0.0853801	7.32085	0.978876	0.350869	0.408032	-6.90839
ENSGALG00000035645	3601923	3612996	GNAI2	protein_coding	-0.449115	7.82323	-5.07818	0.00048843	0.0327483	0.149946	3601923	3612996	GNAI2	protein_coding	-0.98379	7.82323	-10.9706	7.13222e-07	3.28624e-05	6.40845	3601923	3612996	GNAI2	protein_coding	-0.534675	7.82323	-5.70386	0.00020195	0.000709715	0.476071
ENSGALG00000050941	1462100	1490508	not available	lncRNA	-1.02731	4.14803	-4.9998	0.000547724	0.0335044	0.137213	1462100	1490508	not available	lncRNA	-0.146967	4.14803	-0.799243	0.442832	0.500018	-6.73721	1462100	1490508	not available	lncRNA	0.880343	4.14803	4.722	0.00082796	0.00217605	-0.711059
ENSGALG00000039245	54771871	54848374	STAB2	protein_coding	1.07436	4.28796	5.01658	0.000534417	0.0335044	0.132085	54771871	54848374	STAB2	protein_coding	1.67248	4.28796	8.11597	1.07863e-05	0.000111856	3.85973	54771871	54848374	STAB2	protein_coding	0.598119	4.28796	4.03026	0.00242888	0.00533755	-1.97898
ENSGALG00000014346	75057946	75199031	TSPAN9	protein_coding	1.09923	4.42744	5.02716	0.000526196	0.0335044	0.131823	75057946	75199031	TSPAN9	protein_coding	2.77769	4.42744	13.5009	1.02198e-07	1.84636e-05	8.38234	75057946	75199031	TSPAN9	protein_coding	1.67846	4.42744	11.6127	4.20775e-07	2.24326e-05	7.04735
ENSGALG00000017129	179947226	179950091	SAP18	protein_coding	-0.490389	7.6819	-5.06024	0.000501375	0.0330391	0.122891	179947226	179950091	SAP18	protein_coding	-0.174265	7.6819	-1.7485	0.111138	0.146537	-5.97704	179947226	179950091	SAP18	protein_coding	0.316124	7.6819	3.06126	0.0121023	0.0211519	-3.78542
ENSGALG00000015215	107572271	107654002	MAPRE2	protein_coding	-0.53725	7.60909	-5.04904	0.000509631	0.0332974	0.106592	107572271	107654002	MAPRE2	protein_coding	-0.013467	7.60909	-0.122685	0.904802	0.920449	-7.42682	107572271	107654002	MAPRE2	protein_coding	0.523783	7.60909	4.61352	0.000975856	0.00248603	-1.17993
ENSGALG00000048667	58383839	58736892	not available	lncRNA	0.827113	6.06202	4.9803	0.000563644	0.0335434	0.103086	58383839	58736892	not available	lncRNA	2.73319	6.06202	16.4261	1.57215e-08	1.58064e-05	10.2993	58383839	58736892	not available	lncRNA	1.90607	6.06202	13.6007	9.53164e-08	1.60896e-05	8.52362
ENSGALG00000008926	22670291	22971425	CADPS2	protein_coding	1.09788	5.0362	4.97052	0.000571803	0.0336378	0.10102	22670291	22971425	CADPS2	protein_coding	2.45084	5.0362	11.4821	4.67466e-07	2.82578e-05	6.9753	22670291	22971425	CADPS2	protein_coding	1.35296	5.0362	8.7362	5.63523e-06	7.55663e-05	4.31312
ENSGALG00000022696	195858573	195860342	not available	protein_coding	-2.11759	2.18286	-5.3732	0.000319849	0.0296646	0.100387	195858573	195860342	not available	protein_coding	-0.839655	2.18286	-2.59481	0.0268537	0.0413441	-3.87338	195858573	195860342	not available	protein_coding	1.27793	2.18286	3.33193	0.00765728	0.0142267	-2.51039
ENSGALG00000009070	10231654	10236618	HSPE1	protein_coding	-0.699977	7.14183	-5.0376	0.000518224	0.0335044	0.0955141	10231654	10236618	HSPE1	protein_coding	-0.327078	7.14183	-2.31709	0.0431372	0.062935	-5.08672	10231654	10236618	HSPE1	protein_coding	0.372899	7.14183	2.5754	0.0277606	0.0437255	-4.62691
ENSGALG00000026490	39833011	39835915	RPS16	protein_coding	-0.742142	9.8915	-5.01486	0.000535761	0.0335044	0.0894125	39833011	39835915	RPS16	protein_coding	-0.520329	9.8915	-3.38742	0.00697635	0.0127925	-3.18652	39833011	39835915	RPS16	protein_coding	0.221813	9.8915	1.37635	0.198931	0.247299	-6.35849
ENSGALG00000008367	23884634	23886637	MDK	protein_coding	-1.22992	4.20667	-4.95838	0.000582121	0.0338534	0.0883401	23884634	23886637	MDK	protein_coding	-1.10284	4.20667	-4.61002	0.000981062	0.00240089	-0.882978	23884634	23886637	MDK	protein_coding	0.127079	4.20667	0.517894	0.615865	0.663904	-6.87965
ENSGALG00000052519	5285695	5287614	not available	lncRNA	-0.457892	5.89824	-5.00019	0.000547408	0.0335044	0.0855958	5285695	5287614	not available	lncRNA	-0.854326	5.89824	-9.24458	3.39895e-06	6.6825e-05	4.83471	5285695	5287614	not available	lncRNA	-0.396434	5.89824	-4.38014	0.00139765	0.00334417	-1.52434
ENSGALG00000032207	269671	272909	HMGN4	protein_coding	-0.481361	9.76608	-5.01171	0.000538241	0.0335044	0.0823604	269671	272909	HMGN4	protein_coding	-0.259041	9.76608	-2.59671	0.0267666	0.0412377	-4.54671	269671	272909	HMGN4	protein_coding	0.22232	9.76608	2.11372	0.0608312	0.0872491	-5.28848
ENSGALG00000008806	1924726	1946331	RPL12	protein_coding	-0.538397	8.91368	-5.01965	0.000532017	0.0335044	0.0777306	1924726	1946331	RPL12	protein_coding	-0.688703	8.91368	-6.26462	9.58312e-05	0.000376027	1.25664	1924726	1946331	RPL12	protein_coding	-0.150307	8.91368	-1.29946	0.223121	0.273823	-6.50386
ENSGALG00000031766	5097570	5113440	PPP1R7	protein_coding	-0.454978	6.57997	-5.0081	0.000541099	0.0335044	0.0758334	5097570	5113440	PPP1R7	protein_coding	0.194662	6.57997	2.1379	0.0584082	0.0824946	-5.34269	5097570	5113440	PPP1R7	protein_coding	0.64964	6.57997	7.16041	3.16899e-05	0.000202425	2.43771
ENSGALG00000009076	17584908	17588440	NDUFB5	protein_coding	-0.589625	6.31932	-5.00021	0.000547396	0.0335044	0.0736626	17584908	17588440	NDUFB5	protein_coding	-0.184643	6.31932	-1.57991	0.145398	0.186239	-6.17248	17584908	17588440	NDUFB5	protein_coding	0.404982	6.31932	3.48286	0.0059479	0.0114657	-3.05585
ENSGALG00000031851	6592615	6627442	TENT4B	protein_coding	-0.418435	5.87674	-4.9852	0.000559591	0.0335044	0.0719518	6592615	6627442	TENT4B	protein_coding	-0.302934	5.87674	-3.65069	0.00450319	0.00877881	-2.72369	6592615	6627442	TENT4B	protein_coding	0.115501	5.87674	1.4347	0.182083	0.229005	-6.34716
ENSGALG00000003445	5849191	5858523	MGST3	protein_coding	-0.596943	5.05178	-4.94885	0.000590357	0.0338534	0.0669549	5849191	5858523	MGST3	protein_coding	-0.185955	5.05178	-1.62291	0.135864	0.175446	-5.9402	5849191	5858523	MGST3	protein_coding	0.410987	5.05178	3.71999	0.00401802	0.00820818	-2.51757
ENSGALG00000011290	37133710	37139279	RPL15	protein_coding	-0.528111	9.78941	-4.99786	0.000549283	0.0335044	0.0666516	37133710	37139279	RPL15	protein_coding	-1.01257	9.78941	-9.43267	2.83513e-06	6.18332e-05	5.00574	37133710	37139279	RPL15	protein_coding	-0.484454	9.78941	-4.27296	0.00165256	0.00385408	-1.65838
ENSGALG00000031430	5495630	5502809	not available	protein_coding	-0.779973	4.24058	-4.93775	0.000600101	0.034039	0.0614539	5495630	5502809	not available	protein_coding	-1.09758	4.24058	-6.82759	4.72568e-05	0.000235044	2.28933	5495630	5502809	not available	protein_coding	-0.317611	4.24058	-2.00886	0.0724889	0.101848	-5.19068
ENSGALG00000001330	6115324	6117913	ATP5MC1	protein_coding	-0.525757	6.18182	-4.98482	0.000559906	0.0335044	0.0604738	6115324	6117913	ATP5MC1	protein_coding	-0.0742886	6.18182	-0.714445	0.491392	0.54764	-7.10346	6115324	6117913	ATP5MC1	protein_coding	0.451468	6.18182	4.40651	0.00134154	0.00323612	-1.50381
ENSGALG00000054310	11202373	11205618	not available	protein_coding	-0.898493	2.90843	-5.00634	0.000542495	0.0335044	0.0558779	11202373	11205618	not available	protein_coding	-1.28152	2.90843	-6.99021	3.88109e-05	0.000208067	2.62943	11202373	11205618	not available	protein_coding	-0.383023	2.90843	-2.0699	0.0654679	0.0930994	-4.78922
ENSGALG00000008677	19700327	19802856	VIM	protein_coding	-0.48985	7.6191	-5.01269	0.00053747	0.0335044	0.053251	19700327	19802856	VIM	protein_coding	-0.290732	7.6191	-2.89969	0.0159391	0.0262641	-4.1035	19700327	19802856	VIM	protein_coding	0.199118	7.6191	1.91583	0.084571	0.116635	-5.68954
ENSGALG00000008796	16969699	16975356	RPF1	protein_coding	-0.413602	6.19275	-4.98373	0.000560806	0.0335044	0.0507681	16969699	16975356	RPF1	protein_coding	-0.399483	6.19275	-4.82242	0.000712174	0.00183907	-0.835965	16969699	16975356	RPF1	protein_coding	0.014119	6.19275	0.173145	0.866013	0.88799	-7.37887
ENSGALG00000023364	9001409	9008787	CDC42EP4	protein_coding	-0.789207	3.42737	-4.97136	0.000571102	0.0336378	0.0446365	9001409	9008787	CDC42EP4	protein_coding	-0.0984461	3.42737	-0.683847	0.509702	0.565174	-6.652	9001409	9008787	CDC42EP4	protein_coding	0.690761	3.42737	4.83146	0.000702632	0.00190007	-0.419516
ENSGALG00000001663	1912618	1915994	MAK16	protein_coding	-0.400899	6.11791	-4.97394	0.000568938	0.0336378	0.0435135	1912618	1915994	MAK16	protein_coding	-0.313172	6.11791	-3.90848	0.00295522	0.00609545	-2.31149	1912618	1915994	MAK16	protein_coding	0.0877277	6.11791	1.11955	0.289233	0.344468	-6.7423
ENSGALG00000052896	3651744	3652932	not available	lncRNA	-0.435333	7.12822	-4.99625	0.00055059	0.0335044	0.0355571	3651744	3652932	not available	lncRNA	-0.272647	7.12822	-3.07644	0.011794	0.0201699	-3.79534	3651744	3652932	not available	lncRNA	0.162686	7.12822	1.79693	0.102752	0.138294	-5.87931
ENSGALG00000050948	1868927	1871561	TMEM115	protein_coding	-0.545916	5.49568	-4.94488	0.000593819	0.033894	0.032857	1868927	1871561	TMEM115	protein_coding	-0.57397	5.49568	-5.27506	0.000367714	0.00107525	-0.062553	1868927	1871561	TMEM115	protein_coding	-0.0280541	5.49568	-0.265411	0.796117	0.8281	-7.28155
ENSGALG00000036791	133608232	133610582	COA5	protein_coding	-0.511057	5.36729	-4.93664	0.000601086	0.034039	0.0303311	133608232	133610582	COA5	protein_coding	-0.420395	5.36729	-4.1522	0.00199963	0.00437583	-1.81478	133608232	133610582	COA5	protein_coding	0.0906619	5.36729	0.929543	0.374635	0.432297	-6.85192
ENSGALG00000003939	4484819	4487194	KLF2	protein_coding	-0.535534	7.52601	-4.99426	0.000552195	0.0335044	0.0259958	4484819	4487194	KLF2	protein_coding	-0.512213	7.52601	-4.6754	0.000888342	0.00221674	-1.12487	4484819	4487194	KLF2	protein_coding	0.0233203	7.52601	0.205314	0.841471	0.867285	-7.38255
ENSGALG00000008419	19853528	19868566	SEC13	protein_coding	-0.410642	6.89649	-4.98382	0.000560734	0.0335044	0.0242697	19853528	19868566	SEC13	protein_coding	-0.230404	6.89649	-2.76326	0.020127	0.0321739	-4.32463	19853528	19868566	SEC13	protein_coding	0.180238	6.89649	2.13658	0.0585387	0.0843709	-5.35403
ENSGALG00000049966	3931614	3942238	not available	protein_coding	-0.58021	5.25131	-4.92385	0.000612558	0.0342989	0.0144481	3931614	3942238	not available	protein_coding	-0.718898	5.25131	-6.15017	0.000111197	0.00041959	1.23396	3931614	3942238	not available	protein_coding	-0.138689	5.25131	-1.22307	0.249515	0.302267	-6.51321
ENSGALG00000004882	6444377	6447573	PPCS	protein_coding	-0.610836	4.78879	-4.90302	0.000631728	0.0343635	0.0056351	6444377	6447573	PPCS	protein_coding	-0.667107	4.78879	-5.45543	0.000284878	0.000876031	0.312868	6444377	6447573	PPCS	protein_coding	-0.0562719	4.78879	-0.474801	0.64519	0.691515	-7.07218
ENSGALG00000040632	344653	346341	SDHAF2	protein_coding	-0.596421	4.6808	-4.89639	0.000637971	0.0343635	0.00235687	344653	346341	SDHAF2	protein_coding	-0.326683	4.6808	-2.81276	0.0184926	0.0299194	-3.9708	344653	346341	SDHAF2	protein_coding	0.269738	4.6808	2.4067	0.0370345	0.0563333	-4.68557
ENSGALG00000002147	3930482	3935108	SIKE1	protein_coding	-0.474984	6.616	-4.95646	0.000583765	0.0338534	-0.00257018	3930482	3935108	SIKE1	protein_coding	-0.0392292	6.616	-0.408289	0.691719	0.733622	-7.31841	3930482	3935108	SIKE1	protein_coding	0.435755	6.616	4.53615	0.00109834	0.00273276	-1.31107
ENSGALG00000003991	4673991	4676457	MRTO4	protein_coding	-0.462322	5.46089	-4.91408	0.000621466	0.0343635	-0.00402687	4673991	4676457	MRTO4	protein_coding	-0.163989	5.46089	-1.79828	0.102527	0.1362	-5.75543	4673991	4676457	MRTO4	protein_coding	0.298333	5.46089	3.4065	0.00675693	0.0127687	-3.12057
ENSGALG00000026383	124544398	124546072	TMSB4X	protein_coding	-0.651216	12.1381	-4.91268	0.000622761	0.0343635	-0.0118852	124544398	124546072	TMSB4X	protein_coding	-0.330578	12.1381	-2.38916	0.0381582	0.0564487	-4.76667	124544398	124546072	TMSB4X	protein_coding	0.320638	12.1381	2.20117	0.0524995	0.0765869	-5.02126
ENSGALG00000053225	4505700	4527827	not available	pseudogene	0.997557	4.61746	4.87882	0.000654811	0.0343635	-0.0196048	4505700	4527827	not available	pseudogene	0.891597	4.61746	4.39848	0.00135837	0.00316101	-1.20465	4505700	4527827	not available	pseudogene	-0.105961	4.61746	-0.672127	0.516824	0.570598	-7.0388
ENSGALG00000005090	7334937	7342479	SKA2	protein_coding	-0.343844	6.6762	-4.94822	0.000590902	0.0338534	-0.0213812	7334937	7342479	SKA2	protein_coding	-0.31443	6.6762	-4.4889	0.00118108	0.00281327	-1.39855	7334937	7342479	SKA2	protein_coding	0.0294147	6.6762	0.418977	0.684144	0.727237	-7.31648
ENSGALG00000009654	22621538	22635771	MLF1	protein_coding	-0.732305	4.16226	-4.88138	0.000652328	0.0343635	-0.0225079	22621538	22635771	MLF1	protein_coding	0.263485	4.16226	1.97509	0.0766734	0.104869	-5.27633	22621538	22635771	MLF1	protein_coding	0.99579	4.16226	7.54685	2.02501e-05	0.000152039	3.13479
ENSGALG00000039624	1212369	1221114	PSMA5	protein_coding	-0.491649	6.21513	-4.93448	0.000603009	0.034039	-0.026247	1212369	1221114	PSMA5	protein_coding	-0.867851	6.21513	-8.63908	6.22314e-06	8.58492e-05	4.17261	1212369	1221114	PSMA5	protein_coding	-0.376202	6.21513	-3.76979	0.00370322	0.00765162	-2.56119
ENSGALG00000031729	2214360	2217990	MOB3A	protein_coding	-0.459664	5.3899	-4.9053	0.000629602	0.0343635	-0.0266799	2214360	2217990	MOB3A	protein_coding	-1.05006	5.3899	-10.9094	7.51052e-07	3.3665e-05	6.44854	2214360	2217990	MOB3A	protein_coding	-0.590399	5.3899	-6.33215	8.7852e-05	0.000393948	1.4507
ENSGALG00000028505	278428	282487	PSMD4	protein_coding	-0.589513	5.98252	-4.92191	0.000614316	0.0342989	-0.0282243	278428	282487	PSMD4	protein_coding	-0.591755	5.98252	-4.98426	0.000560365	0.00151024	-0.566575	278428	282487	PSMD4	protein_coding	-0.00224215	5.98252	-0.0190961	0.985142	0.987587	-7.37121
ENSGALG00000007683	12148991	12167804	not available	protein_coding	-0.367362	6.9924	-4.94859	0.000590584	0.0338534	-0.0332626	12148991	12167804	not available	protein_coding	-0.509588	6.9924	-6.77276	5.05376e-05	0.000244088	1.91435	12148991	12167804	not available	protein_coding	-0.142226	6.9924	-1.85464	0.0935174	0.127485	-5.79615
ENSGALG00000029000	3640843	3643608	HYAL3	protein_coding	-1.16292	1.90676	-5.05188	0.000507524	0.0332974	-0.0414755	3640843	3643608	HYAL3	protein_coding	-2.66486	1.90676	-8.99074	4.3625e-06	7.36345e-05	4.53882	3640843	3643608	HYAL3	protein_coding	-1.50194	1.90676	-4.97263	0.000570034	0.00160093	0.0982727
ENSGALG00000040173	534391	536046	NDUFS8	protein_coding	-0.568058	4.98236	-4.86925	0.000664187	0.0343635	-0.0484334	534391	536046	NDUFS8	protein_coding	-0.638645	4.98236	-5.56096	0.000245883	0.000778088	0.442496	534391	536046	NDUFS8	protein_coding	-0.0705865	4.98236	-0.636547	0.538805	0.591845	-7.01081
ENSGALG00000015780	75829783	75832053	PNRC1	protein_coding	-0.486674	9.17571	-4.92996	0.000607047	0.0341414	-0.0523222	75829783	75832053	PNRC1	protein_coding	0.196238	9.17571	1.89048	0.0881758	0.118884	-5.71145	75829783	75832053	PNRC1	protein_coding	0.682912	9.17571	6.26126	9.62477e-05	0.000417454	1.3202
ENSGALG00000029921	38319983	38328004	CSRP2	protein_coding	-0.915345	5.89898	-4.88862	0.000645359	0.0343635	-0.0658445	38319983	38328004	CSRP2	protein_coding	-0.385967	5.89898	-2.1307	0.0591203	0.0832936	-5.3134	38319983	38328004	CSRP2	protein_coding	0.529378	5.89898	2.91497	0.0155287	0.0262469	-3.9945
ENSGALG00000006179	18734052	18738360	RPL13	protein_coding	-0.683191	10.1285	-4.90231	0.000632392	0.0343635	-0.0676488	18734052	18738360	RPL13	protein_coding	-0.922456	10.1285	-6.46685	7.39947e-05	0.000312893	1.57686	18734052	18738360	RPL13	protein_coding	-0.239264	10.1285	-1.5937	0.142277	0.184208	-6.06395
ENSGALG00000020575	36210187	36213483	ERMN	protein_coding	-0.532201	4.10122	-4.84332	0.000690315	0.0348654	-0.0683163	36210187	36213483	ERMN	protein_coding	-1.20084	4.10122	-10.3733	1.19414e-06	4.22462e-05	6.05014	36210187	36213483	ERMN	protein_coding	-0.668638	4.10122	-5.9937	0.00013665	0.000530634	1.19514
ENSGALG00000040267	1019913	1035629	IVD	protein_coding	-0.510726	5.34452	-4.86646	0.000666948	0.0343635	-0.0748361	1019913	1035629	IVD	protein_coding	-0.48694	5.34452	-4.71829	0.000832597	0.00209931	-0.907813	1019913	1035629	IVD	protein_coding	0.0237861	5.34452	0.238341	0.816459	0.845616	-7.27918
ENSGALG00000005001	5392472	5461851	ZCCHC13	protein_coding	-0.401318	9.02317	-4.91319	0.000622289	0.0343635	-0.0787416	5392472	5461851	ZCCHC13	protein_coding	0.0472011	9.02317	0.553857	0.59192	0.64233	-7.22966	5392472	5461851	ZCCHC13	protein_coding	0.448519	9.02317	4.99949	0.000547972	0.00154889	-0.522025
ENSGALG00000001563	3389456	3404559	WDR45B	protein_coding	-0.386344	6.06485	-4.8897	0.000644326	0.0343635	-0.0814518	3389456	3404559	WDR45B	protein_coding	-0.482411	6.06485	-6.11342	0.000116678	0.00043748	1.08361	3389456	3404559	WDR45B	protein_coding	-0.0960671	6.06485	-1.24225	0.242659	0.294761	-6.60109
ENSGALG00000030994	2623109	2624227	MRPL24	protein_coding	-0.576669	5.17173	-4.84841	0.000685103	0.0347164	-0.0902464	2623109	2624227	MRPL24	protein_coding	-0.799831	5.17173	-6.75178	5.18571e-05	0.000247184	2.04935	2623109	2624227	MRPL24	protein_coding	-0.223162	5.17173	-1.93813	0.0815136	0.112967	-5.51417
ENSGALG00000012909	69157598	69168662	C5orf22	protein_coding	0.734918	4.55146	4.8286	0.000705633	0.0351085	-0.0906875	69157598	69168662	C5orf22	protein_coding	-0.042179	4.55146	-0.26674	0.795122	0.827177	-7.00445	69157598	69168662	C5orf22	protein_coding	-0.777097	4.55146	-5.89392	0.000156115	0.000582641	0.900802
ENSGALG00000020927	8004239	8010056	ARPC5	protein_coding	-0.455327	9.09645	-4.89666	0.000637709	0.0343635	-0.0980803	8004239	8010056	ARPC5	protein_coding	-0.710554	9.09645	-7.4746	2.19905e-05	0.000154669	2.82277	8004239	8010056	ARPC5	protein_coding	-0.255227	9.09645	-2.54501	0.0292424	0.0457637	-4.6183
ENSGALG00000001597	6822517	6825848	PSMB3	protein_coding	-0.4784	6.12056	-4.87014	0.000663313	0.0343635	-0.107629	6822517	6825848	PSMB3	protein_coding	-0.330224	6.12056	-3.39097	0.00693505	0.0127324	-3.19268	6822517	6825848	PSMB3	protein_coding	0.148176	6.12056	1.54877	0.152668	0.19592	-6.20891
ENSGALG00000038143	562529	566539	not available	protein_coding	-0.421076	5.46034	-4.84943	0.000684067	0.0347164	-0.11106	562529	566539	not available	protein_coding	-0.967296	5.46034	-10.9052	7.53763e-07	3.3665e-05	6.4388	562529	566539	not available	protein_coding	-0.546221	5.46034	-6.36835	8.38717e-05	0.000380433	1.48636
ENSGALG00000028227	12100869	12111865	SLC25A20	protein_coding	-0.391097	7.07078	-4.89143	0.000642675	0.0343635	-0.115211	12100869	12111865	SLC25A20	protein_coding	0.170698	7.07078	2.09073	0.063223	0.0883844	-5.43995	12100869	12111865	SLC25A20	protein_coding	0.561796	7.07078	6.77662	5.02985e-05	0.000270218	1.94524
ENSGALG00000012039	55465942	55474524	PSMA3	protein_coding	-0.489105	6.94702	-4.87871	0.000654923	0.0343635	-0.131273	55465942	55474524	PSMA3	protein_coding	-0.145407	6.94702	-1.43215	0.182793	0.22831	-6.40572	55465942	55474524	PSMA3	protein_coding	0.343698	6.94702	3.33864	0.00757148	0.0140827	-3.31879
ENSGALG00000037402	57245588	57248925	CTGF	protein_coding	-1.12666	6.3089	-4.85425	0.000679174	0.0347164	-0.132071	57245588	57248925	CTGF	protein_coding	0.4116	6.3089	1.82365	0.0983762	0.131174	-5.82221	57245588	57248925	CTGF	protein_coding	1.53826	6.3089	6.665	5.77249e-05	0.000293748	1.83049
ENSGALG00000041644	139115577	139175402	ATP11A	protein_coding	0.821632	4.13594	4.79387	0.000743225	0.0359751	-0.138901	139115577	139175402	ATP11A	protein_coding	0.290689	4.13594	1.66211	0.127661	0.16597	-5.62493	139115577	139175402	ATP11A	protein_coding	-0.530943	4.13594	-3.74907	0.00383094	0.00787852	-2.38381
ENSGALG00000009733	24321442	24327977	SEM1	protein_coding	-0.547697	7.25312	-4.87967	0.000653992	0.0343635	-0.139265	24321442	24327977	SEM1	protein_coding	-0.35029	7.25312	-3.06421	0.0120418	0.0205196	-3.82021	24321442	24327977	SEM1	protein_coding	0.197407	7.25312	1.68233	0.123608	0.162796	-6.04588
ENSGALG00000007153	9563293	9565829	DYL1	protein_coding	-0.63379	6.31164	-4.85101	0.000682452	0.0347164	-0.141442	9563293	9565829	DYL1	protein_coding	0.0468351	6.31164	0.363404	0.723914	0.762867	-7.31828	9563293	9565829	DYL1	protein_coding	0.680625	6.31164	5.29984	0.000354942	0.00109499	-0.108568
ENSGALG00000013747	52304980	52312768	TAGAP	protein_coding	-0.607619	6.62347	-4.87114	0.000662326	0.0343635	-0.146137	52304980	52312768	TAGAP	protein_coding	-1.53049	6.62347	-11.9889	3.125e-07	2.34489e-05	7.28289	52304980	52312768	TAGAP	protein_coding	-0.922872	6.62347	-7.08669	3.45837e-05	0.000212825	2.34646
ENSGALG00000055010	17796381	17805114	MAP1LC3B2	protein_coding	-0.424818	7.64609	-4.87523	0.000658314	0.0343635	-0.14938	17796381	17805114	MAP1LC3B2	protein_coding	-0.212366	7.64609	-2.37373	0.0391749	0.0577746	-4.99331	17796381	17805114	MAP1LC3B2	protein_coding	0.212452	7.64609	2.29114	0.0450805	0.0669276	-5.091
ENSGALG00000001465	9097963	9100480	RPL38	protein_coding	-0.682934	8.71903	-4.86681	0.000666605	0.0343635	-0.154277	9097963	9100480	RPL38	protein_coding	-0.316056	8.71903	-2.16934	0.0553962	0.0786384	-5.30262	9097963	9100480	RPL38	protein_coding	0.366877	8.71903	2.40538	0.037118	0.0564379	-4.86747
ENSGALG00000013916	20562187	20563224	HYPK	protein_coding	-0.542399	5.32861	-4.79628	0.000740549	0.0359751	-0.166088	20562187	20563224	HYPK	protein_coding	-0.250599	5.32861	-2.29725	0.044616	0.0648215	-4.95115	20562187	20563224	HYPK	protein_coding	0.2918	5.32861	2.7762	0.0196861	0.0324244	-4.17919
ENSGALG00000021634	4225505	4234046	MAP7D1	protein_coding	-0.544926	4.89816	-4.78786	0.000749942	0.036096	-0.167889	4225505	4234046	MAP7D1	protein_coding	-0.82893	4.89816	-7.2592	2.82161e-05	0.000175967	2.71841	4225505	4234046	MAP7D1	protein_coding	-0.284004	4.89816	-2.57279	0.027885	0.0439035	-4.44793
ENSGALG00000032660	106645075	106653536	IFNGR2	protein_coding	-0.485144	6.78463	-4.84845	0.000685064	0.0347164	-0.169194	106645075	106653536	IFNGR2	protein_coding	0.126099	6.78463	1.24752	0.240803	0.291989	-6.62406	106645075	106653536	IFNGR2	protein_coding	0.611243	6.78463	6.00683	0.000134291	0.000523458	0.904713
ENSGALG00000041459	12170562	12174718	DDIT4	protein_coding	-1.87882	2.45628	-4.95897	0.000581613	0.0338534	-0.178566	12170562	12174718	DDIT4	protein_coding	-1.53979	2.45628	-4.5214	0.00112349	0.00269365	-0.724667	12170562	12174718	DDIT4	protein_coding	0.339027	2.45628	0.871648	0.403966	0.462218	-6.12874
ENSGALG00000016392	93709143	93717206	RPS7	protein_coding	-0.664478	10.091	-4.82772	0.00070656	0.0351085	-0.180174	93709143	93717206	RPS7	protein_coding	-0.658893	10.091	-4.64046	0.000936672	0.00231365	-1.09803	93709143	93717206	RPS7	protein_coding	0.00558433	10.091	0.0373929	0.970912	0.975295	-7.30028
ENSGALG00000028015	13092443	13093885	HES1	protein_coding	-1.12316	2.47792	-4.87033	0.000663122	0.0343635	-0.180824	13092443	13093885	HES1	protein_coding	-1.56221	2.47792	-6.66858	5.74689e-05	0.000263948	2.26353	13092443	13093885	HES1	protein_coding	-0.439054	2.47792	-1.7876	0.104322	0.140197	-5.09523
ENSGALG00000011325	45339203	45346941	NDUFA12	protein_coding	-0.462313	5.45717	-4.77999	0.000758836	0.03626	-0.195428	45339203	45346941	NDUFA12	protein_coding	0.0276785	5.45717	0.297842	0.771957	0.80602	-7.24033	45339203	45346941	NDUFA12	protein_coding	0.489991	5.45717	5.49766	0.000268531	0.000882685	0.241083
ENSGALG00000002813	4376564	4382087	RPS10	protein_coding	-0.550389	10.1471	-4.81268	0.000722605	0.0356748	-0.198503	4376564	4382087	RPS10	protein_coding	-0.818837	10.1471	-6.99961	3.83753e-05	0.000206669	2.27297	4376564	4382087	RPS10	protein_coding	-0.268447	10.1471	-2.17357	0.0550032	0.0798298	-5.18194
ENSGALG00000005093	7348128	7352660	not available	protein_coding	-0.514337	4.55083	-4.75564	0.000787083	0.0365162	-0.199759	7348128	7352660	not available	protein_coding	-1.10744	4.55083	-9.84515	1.92413e-06	5.32217e-05	5.54873	7348128	7352660	not available	protein_coding	-0.593099	4.55083	-5.46076	0.000282756	0.000915721	0.358256
ENSGALG00000006197	9935277	9957940	CSNK2A1	protein_coding	-0.350062	6.92187	-4.83457	0.000699377	0.0350923	-0.20117	9935277	9957940	CSNK2A1	protein_coding	-0.749983	6.92187	-10.2305	1.35574e-06	4.58504e-05	5.74298	9935277	9957940	CSNK2A1	protein_coding	-0.399921	6.92187	-5.36194	0.000324984	0.00101895	-0.0382079
ENSGALG00000002363	3514654	3536257	HSPA9	protein_coding	-0.469072	7.34784	-4.83994	0.000693798	0.0349265	-0.201178	3514654	3536257	HSPA9	protein_coding	-0.636519	7.34784	-6.4586	7.47718e-05	0.000315138	1.49047	3514654	3536257	HSPA9	protein_coding	-0.167446	7.34784	-1.64511	0.131163	0.171715	-6.09959
ENSGALG00000053653	462928	465096	ZNF467	protein_coding	-0.980182	1.92397	-4.95117	0.000588337	0.0338534	-0.201372	462928	465096	ZNF467	protein_coding	-2.45057	1.92397	-9.93706	1.76816e-06	5.12085e-05	5.27213	462928	465096	ZNF467	protein_coding	-1.47038	1.92397	-5.93463	0.000147835	0.000561011	1.3755
ENSGALG00000002379	4998829	5001580	MRPS17	protein_coding	-0.466427	5.59529	-4.779	0.000759965	0.03626	-0.21108	4998829	5001580	MRPS17	protein_coding	-0.419331	5.59529	-4.37077	0.00141818	0.00327686	-1.48782	4998829	5001580	MRPS17	protein_coding	0.0470963	5.59529	0.507524	0.62286	0.670456	-7.19646
ENSGALG00000050132	1774847	1901383	ZNF425	protein_coding	-0.646924	13.7421	-4.75513	0.000787691	0.0365162	-0.217515	1774847	1901383	ZNF425	protein_coding	1.11601	13.7421	7.50977	2.11238e-05	0.000152043	3.06971	1774847	1901383	ZNF425	protein_coding	1.76294	13.7421	11.3193	5.33778e-07	2.43427e-05	6.8432
ENSGALG00000006899	4423180	4426923	not available	protein_coding	-0.667951	6.14726	-4.79719	0.000739546	0.0359751	-0.219293	4423180	4426923	not available	protein_coding	-0.620818	6.14726	-4.49492	0.00117018	0.00279119	-1.35488	4423180	4426923	not available	protein_coding	0.0471332	6.14726	0.342446	0.739147	0.77748	-7.31678
ENSGALG00000048563	12151363	12167569	not available	protein_coding	1.46552	3.80315	4.79282	0.000744398	0.0359751	-0.226882	12151363	12167569	not available	protein_coding	1.68165	3.80315	5.60453	0.00023149	0.000742025	0.825845	12151363	12167569	not available	protein_coding	0.216129	3.80315	1.13	0.285013	0.339996	-6.52393
ENSGALG00000002818	7935605	7944619	VAT1	protein_coding	0.976927	3.03092	4.88351	0.00065027	0.0343635	-0.233952	7935605	7944619	VAT1	protein_coding	1.30654	3.03092	6.73975	5.26305e-05	0.000248675	2.35582	7935605	7944619	VAT1	protein_coding	0.329616	3.03092	2.40733	0.0369948	0.0562841	-4.46594
ENSGALG00000011190	46423727	46424857	not available	protein_coding	-0.717836	8.35369	-4.80583	0.000730042	0.0359265	-0.242599	46423727	46424857	not available	protein_coding	-1.94376	8.35369	-13.0103	1.44994e-07	1.84636e-05	8.06869	46423727	46424857	not available	protein_coding	-1.22593	8.35369	-7.81021	1.50658e-05	0.00012682	3.23269
ENSGALG00000036925	3840941	3854221	CADM3	protein_coding	1.0409	3.64201	4.73754	0.000808805	0.0367408	-0.247147	3840941	3854221	CADM3	protein_coding	-0.194245	3.64201	-0.813365	0.435062	0.49244	-6.39366	3840941	3854221	CADM3	protein_coding	-1.23514	3.64201	-6.58877	6.34735e-05	0.000312563	2.01354
ENSGALG00000028749	9187889	9190934	ACTG1	protein_coding	-0.412814	12.0146	-4.74236	0.000802956	0.0366922	-0.257363	9187889	9190934	ACTG1	protein_coding	-0.847329	12.0146	-9.55913	2.51379e-06	5.91673e-05	5.20463	9187889	9190934	ACTG1	protein_coding	-0.434516	12.0146	-4.61716	0.000970464	0.00247517	-0.986422
ENSGALG00000010395	23766368	23771115	SIAH2	protein_coding	-0.474784	5.67938	-4.75769	0.000784659	0.0365162	-0.259648	23766368	23771115	SIAH2	protein_coding	-0.916695	5.67938	-9.08015	3.9928e-06	7.12025e-05	4.68184	23766368	23771115	SIAH2	protein_coding	-0.441911	5.67938	-4.47589	0.001205	0.00295882	-1.3473
ENSGALG00000052573	3631644	3634894	UBE2S	protein_coding	-0.503736	5.08272	-4.73255	0.000814904	0.0367548	-0.260554	3631644	3634894	UBE2S	protein_coding	-1.17352	5.08272	-10.591	9.86812e-07	3.80691e-05	6.19311	3631644	3634894	UBE2S	protein_coding	-0.669787	5.08272	-6.24183	9.86981e-05	0.000424723	1.37902
ENSGALG00000007965	10646850	10667777	JPT1	protein_coding	-0.514131	7.94539	-4.80016	0.000736259	0.0359751	-0.261318	10646850	10667777	JPT1	protein_coding	-0.598313	7.94539	-5.45877	0.000283544	0.000872978	0.0823427	10646850	10667777	JPT1	protein_coding	-0.0841825	7.94539	-0.735721	0.478905	0.534733	-7.10669
ENSGALG00000011094	28854640	28875786	PDE4B	protein_coding	-0.652573	4.84711	-4.72078	0.000829481	0.0370228	-0.269829	28854640	28875786	PDE4B	protein_coding	-1.18545	4.84711	-8.2999	8.86267e-06	0.000102283	3.93491	28854640	28875786	PDE4B	protein_coding	-0.532875	4.84711	-3.79965	0.00352694	0.00734372	-2.33023
ENSGALG00000007863	12902246	12904721	COX7B	protein_coding	-0.644227	7.27768	-4.7922	0.000745087	0.0359751	-0.269887	12902246	12904721	COX7B	protein_coding	-0.253846	7.27768	-1.85102	0.0940742	0.126051	-5.82547	12902246	12904721	COX7B	protein_coding	0.39038	7.27768	2.77084	0.0198677	0.0327024	-4.29317
ENSGALG00000005490	6539294	6541961	RPS2	protein_coding	-0.525325	9.49351	-4.77252	0.000767389	0.0363657	-0.272882	6539294	6541961	RPS2	protein_coding	-0.911983	9.49351	-8.13283	1.05923e-05	0.000111013	3.60769	6539294	6541961	RPS2	protein_coding	-0.386658	9.49351	-3.26786	0.00852929	0.0156126	-3.36604
ENSGALG00000007237	9938407	9943202	ALYREF	protein_coding	-0.532485	6.30761	-4.76434	0.000776867	0.0364771	-0.276269	9938407	9943202	ALYREF	protein_coding	-0.437024	6.30761	-3.92434	0.00288041	0.00597082	-2.30638	9938407	9943202	ALYREF	protein_coding	0.0954604	6.30761	0.862036	0.408987	0.466884	-7.00281
ENSGALG00000041334	42767078	42771975	SNRPD1	protein_coding	-0.446205	6.51476	-4.76997	0.000770331	0.0363928	-0.280194	42767078	42771975	SNRPD1	protein_coding	-0.593601	6.51476	-6.31247	9.01007e-05	0.000360129	1.32442	42767078	42771975	SNRPD1	protein_coding	-0.147397	6.51476	-1.56735	0.148294	0.190968	-6.20293
ENSGALG00000017414	7477796	7493324	JUP	protein_coding	-0.496798	6.23387	-4.75198	0.000791428	0.0365162	-0.287523	7477796	7493324	JUP	protein_coding	-0.0614298	6.23387	-0.593332	0.566216	0.618442	-7.19523	7477796	7493324	JUP	protein_coding	0.435368	6.23387	4.25742	0.0016934	0.00393589	-1.75297
ENSGALG00000005820	14101869	14133615	RNF130	protein_coding	-0.532863	7.86291	-4.77859	0.000760435	0.03626	-0.292461	14101869	14133615	RNF130	protein_coding	-1.39357	7.86291	-12.3905	2.29508e-07	2.09754e-05	7.58928	14101869	14133615	RNF130	protein_coding	-0.860712	7.86291	-7.30842	2.66415e-05	0.000179962	2.61994
ENSGALG00000030613	13957973	13973578	PDGFRB	protein_coding	1.11122	4.94684	4.69135	0.000867165	0.038078	-0.295162	13957973	13973578	PDGFRB	protein_coding	0.00443114	4.94684	0.0177898	0.986159	0.988605	-7.09422	13957973	13973578	PDGFRB	protein_coding	-1.10679	4.94684	-5.38088	0.000316397	0.000997939	0.107415
ENSGALG00000011738	47987082	47995411	ARHGDIB	protein_coding	-0.374399	9.03303	-4.76535	0.000775688	0.0364771	-0.295258	47987082	47995411	ARHGDIB	protein_coding	-0.440721	9.03303	-5.4572	0.00028417	0.000874552	0.11427	47987082	47995411	ARHGDIB	protein_coding	-0.0663219	9.03303	-0.778023	0.454679	0.511664	-7.02401
ENSGALG00000032783	5334604	5336762	SUMO3	protein_coding	-0.536881	7.56799	-4.77314	0.000766676	0.0363657	-0.302506	5334604	5336762	SUMO3	protein_coding	-0.381354	7.56799	-3.31177	0.00792135	0.0142785	-3.3961	5334604	5336762	SUMO3	protein_coding	0.155527	7.56799	1.30455	0.221447	0.271986	-6.54355
ENSGALG00000042858	62032429	62037354	FAM8A1	protein_coding	-0.424914	5.22301	-4.69754	0.000859091	0.038078	-0.312123	62032429	62037354	FAM8A1	protein_coding	-0.510586	5.22301	-5.71328	0.000199364	0.000660562	0.619634	62032429	62037354	FAM8A1	protein_coding	-0.0856713	5.22301	-1.0024	0.339932	0.396605	-6.76615
ENSGALG00000041611	313700	315602	not available	lncRNA	-0.979327	7.27577	-4.76089	0.0007809	0.0365162	-0.323451	313700	315602	not available	lncRNA	-2.29356	7.27577	-10.9108	7.50189e-07	3.3665e-05	6.35626	313700	315602	not available	lncRNA	-1.31424	7.27577	-6.01889	0.000132162	0.000518847	0.920449
ENSGALG00000053832	2394597	2394896	not available	IG_V_gene	2.40971	1.65914	5.03393	0.000521016	0.0335044	-0.329299	2394597	2394896	not available	IG_V_gene	-2.5143	1.65914	-2.8772	0.0165635	0.0271631	-2.88563	2394597	2394896	not available	IG_V_gene	-4.92401	1.65914	-6.29925	9.16458e-05	0.000404765	1.51298
ENSGALG00000033532	417783	422740	RAD23A	protein_coding	-0.518645	6.38567	-4.73295	0.000814412	0.0367548	-0.329324	417783	422740	RAD23A	protein_coding	-0.527103	6.38567	-4.80818	0.000727487	0.00187256	-0.875535	417783	422740	RAD23A	protein_coding	-0.00845872	6.38567	-0.0772885	0.939928	0.950264	-7.39697
ENSGALG00000004397	6029841	6070325	MLXIP	protein_coding	0.608342	4.82598	4.6609	0.000908075	0.0386221	-0.331189	6029841	6070325	MLXIP	protein_coding	0.743159	4.82598	5.807	0.000175511	0.000597525	0.853407	6029841	6070325	MLXIP	protein_coding	0.134817	4.82598	1.26487	0.234772	0.286178	-6.49003
ENSGALG00000029856	30874340	30878365	TOMM7	protein_coding	-0.583952	6.82771	-4.74256	0.000802717	0.0366922	-0.334343	30874340	30878365	TOMM7	protein_coding	-0.630887	6.82771	-5.0803	0.000486926	0.00134951	-0.479432	30874340	30878365	TOMM7	protein_coding	-0.0469351	6.82771	-0.371964	0.717728	0.757545	-7.3368
ENSGALG00000053178	5543757	5582043	not available	protein_coding	-0.484353	7.47081	-4.75152	0.000791969	0.0365162	-0.334733	5543757	5582043	not available	protein_coding	-0.539472	7.47081	-5.18906	0.000415975	0.00118693	-0.326231	5543757	5582043	not available	protein_coding	-0.0551191	7.47081	-0.511924	0.619887	0.667724	-7.26571
ENSGALG00000004034	4686160	4739361	CAPZB	protein_coding	-0.419284	8.68218	-4.73951	0.000806404	0.0367405	-0.341354	4686160	4739361	CAPZB	protein_coding	-0.588893	8.68218	-6.49916	7.10343e-05	0.00030508	1.56716	4686160	4739361	CAPZB	protein_coding	-0.169609	8.68218	-1.77724	0.106089	0.142311	-5.86298
ENSGALG00000011464	50410078	50417416	EIF5	protein_coding	-0.374564	8.99132	-4.73142	0.000816295	0.0367548	-0.348025	50410078	50417416	EIF5	protein_coding	-0.225221	8.99132	-2.75096	0.020555	0.0327557	-4.31984	50410078	50417416	EIF5	protein_coding	0.149344	8.99132	1.72983	0.114537	0.15215	-5.91166
ENSGALG00000039264	141829134	141867820	SLA	protein_coding	-0.64324	6.60424	-4.72657	0.000822277	0.0368083	-0.362612	141829134	141867820	SLA	protein_coding	-1.63229	6.60424	-11.683	3.97764e-07	2.58517e-05	7.03352	141829134	141867820	SLA	protein_coding	-0.989054	6.60424	-6.93463	4.14976e-05	0.000237419	2.15614
ENSGALG00000048232	11370025	11373120	not available	lncRNA	2.41195	2.74161	5.02992	0.000524075	0.0335044	-0.365741	11370025	11373120	not available	lncRNA	1.36451	2.74161	2.75215	0.0205133	0.0327063	-3.36625	11370025	11373120	not available	lncRNA	-1.04744	2.74161	-3.6281	0.00467421	0.0093472	-2.32901
ENSGALG00000038550	635399	798787	not available	protein_coding	-0.874383	3.88267	-4.62984	0.000951918	0.0391492	-0.366405	635399	798787	not available	protein_coding	-1.60314	3.88267	-7.95733	1.28126e-05	0.000120101	3.6628	635399	798787	not available	protein_coding	-0.728757	3.88267	-3.57927	0.0050674	0.0100006	-2.4861
ENSGALG00000009610	32384001	32386306	PSTK	protein_coding	-0.624525	3.95969	-4.63149	0.000949537	0.0391492	-0.36751	32384001	32386306	PSTK	protein_coding	-0.150851	3.95969	-1.19863	0.258473	0.310653	-6.24917	32384001	32386306	PSTK	protein_coding	0.473675	3.95969	3.91462	0.00292603	0.00625975	-1.98011
ENSGALG00000036497	58890036	58891801	SOX4	protein_coding	-0.533853	4.16076	-4.62704	0.000955973	0.0391492	-0.368906	58890036	58891801	SOX4	protein_coding	-0.333611	4.16076	-3.02778	0.0128117	0.0216929	-3.50776	58890036	58891801	SOX4	protein_coding	0.200242	4.16076	1.88752	0.0886067	0.12159	-5.41685
ENSGALG00000005042	5657062	5792880	IQSEC1	protein_coding	0.864889	4.57503	4.62634	0.000957001	0.0391492	-0.370709	5657062	5792880	IQSEC1	protein_coding	1.93579	4.57503	10.9082	7.51842e-07	3.3665e-05	6.50694	5657062	5792880	IQSEC1	protein_coding	1.0709	4.57503	7.94331	1.30107e-05	0.000118331	3.47254
ENSGALG00000006751	4202427	4206868	THY1	protein_coding	-2.18116	2.09346	-4.83115	0.00070296	0.0351085	-0.372791	4202427	4206868	THY1	protein_coding	-1.74136	2.09346	-4.09878	0.00217692	0.0046951	-1.33067	4202427	4206868	THY1	protein_coding	0.439803	2.09346	0.914798	0.381958	0.439788	-6.01198
ENSGALG00000006022	10668250	10675823	PSMA1	protein_coding	-0.400265	6.16225	-4.69815	0.000858302	0.038078	-0.374417	10668250	10675823	PSMA1	protein_coding	-0.789329	6.16225	-9.1828	3.60993e-06	6.84386e-05	4.74978	10668250	10675823	PSMA1	protein_coding	-0.389065	6.16225	-4.58568	0.00101816	0.0025712	-1.21639
ENSGALG00000004871	13986141	14015668	RPS24	protein_coding	-0.657887	10.8411	-4.67762	0.000885361	0.038078	-0.385692	13986141	14015668	RPS24	protein_coding	-0.534972	10.8411	-3.66862	0.00437207	0.00856343	-2.66134	13986141	14015668	RPS24	protein_coding	0.122915	10.8411	0.800633	0.442064	0.499518	-6.91677
ENSGALG00000027482	18918695	18925489	SNTB2	protein_coding	-0.695431	4.06675	-4.61654	0.000971375	0.0391492	-0.388377	18918695	18925489	SNTB2	protein_coding	-1.92986	4.06675	-11.2261	5.76318e-07	3.06572e-05	6.76287	18918695	18925489	SNTB2	protein_coding	-1.23443	4.06675	-7.28248	2.7459e-05	0.000183307	2.89493
ENSGALG00000005465	6537182	6539428	NDUFB10	protein_coding	-0.515386	6.43848	-4.69125	0.00086729	0.038078	-0.389928	6537182	6539428	NDUFB10	protein_coding	-0.0885584	6.43848	-0.808351	0.437811	0.495149	-7.05467	6537182	6539428	NDUFB10	protein_coding	0.426827	6.43848	3.90928	0.00295143	0.00630706	-2.33872
ENSGALG00000010342	39845476	39934790	OTOGL	protein_coding	1.19338	4.1002	4.63733	0.000941143	0.0391492	-0.390842	39845476	39934790	OTOGL	protein_coding	2.53935	4.1002	10.4987	1.06947e-06	4.0237e-05	6.15182	39845476	39934790	OTOGL	protein_coding	1.34597	4.1002	8.01364	1.20496e-05	0.000114133	3.59605
ENSGALG00000005522	8838677	8845322	DYNLL2	protein_coding	-0.538353	6.08496	-4.66946	0.000896366	0.0383365	-0.394455	8838677	8845322	DYNLL2	protein_coding	0.137449	6.08496	1.21931	0.250876	0.302775	-6.60351	8838677	8845322	DYNLL2	protein_coding	0.675802	6.08496	6.11509	0.000116423	0.000475416	1.07929
ENSGALG00000016568	123679401	123713845	MOSPD2	protein_coding	0.53444	4.82618	4.6137	0.000975589	0.0391492	-0.400246	123679401	123713845	MOSPD2	protein_coding	0.264292	4.82618	2.27844	0.0460626	0.0666458	-4.8299	123679401	123713845	MOSPD2	protein_coding	-0.270148	4.82618	-2.76392	0.0201042	0.033028	-4.17731
ENSGALG00000040035	9348431	9371027	ADRB2	protein_coding	-0.695491	4.86577	-4.63351	0.000946621	0.0391492	-0.4041	9348431	9371027	ADRB2	protein_coding	-1.40126	4.86577	-8.85371	5.00345e-06	7.72868e-05	4.52871	9348431	9371027	ADRB2	protein_coding	-0.705769	4.86577	-4.51827	0.00112891	0.00280065	-1.14426
ENSGALG00000003045	2177137	2180913	E2F1	protein_coding	-0.50684	4.66835	-4.61929	0.000967322	0.0391492	-0.407775	2177137	2180913	E2F1	protein_coding	-1.56238	4.66835	-12.9406	1.52528e-07	1.84636e-05	8.07672	2177137	2180913	E2F1	protein_coding	-1.05554	4.66835	-9.04387	4.13853e-06	6.39909e-05	4.75734
ENSGALG00000047211	152758	153848	FCER1G	protein_coding	-0.70184	4.8267	-4.61133	0.000979112	0.0391492	-0.414127	152758	153848	FCER1G	protein_coding	-0.598525	4.8267	-4.03619	0.0024059	0.00512206	-1.92569	152758	153848	FCER1G	protein_coding	0.103315	4.8267	0.715525	0.490754	0.545978	-6.93245
ENSGALG00000048034	6101988	6112839	not available	protein_coding	-0.554679	6.40355	-4.68236	0.000879034	0.038078	-0.42105	6101988	6112839	not available	protein_coding	-1.46889	6.40355	-12.0718	2.92999e-07	2.31485e-05	7.35826	6101988	6112839	not available	protein_coding	-0.91421	6.40355	-7.42518	2.3274e-05	0.000164581	2.7742
ENSGALG00000030739	7174983	7181673	MSL1	protein_coding	-0.440131	7.45045	-4.69169	0.000866713	0.038078	-0.42481	7174983	7181673	MSL1	protein_coding	-0.588268	7.45045	-6.15706	0.000110201	0.000416241	1.07923	7174983	7181673	MSL1	protein_coding	-0.148137	7.45045	-1.49714	0.165425	0.210312	-6.30056
ENSGALG00000016088	89693309	89703407	CCT7	protein_coding	-0.491002	6.71619	-4.68349	0.000877525	0.038078	-0.425071	89693309	89703407	CCT7	protein_coding	-1.07055	6.71619	-10.0748	1.55962e-06	4.8279e-05	5.59992	89693309	89703407	CCT7	protein_coding	-0.579551	6.71619	-5.36952	0.000321518	0.00101118	-0.0224371
ENSGALG00000052192	7125098	7127729	TUBA1B	protein_coding	-0.586117	8.28343	-4.68403	0.00087682	0.038078	-0.43057	7125098	7127729	TUBA1B	protein_coding	-1.30296	8.28343	-10.3044	1.26929e-06	4.42926e-05	5.80737	7125098	7127729	TUBA1B	protein_coding	-0.716847	8.28343	-5.39895	0.000308426	0.000980044	0.0379578
ENSGALG00000025999	26015143	26019015	NDUFA4	protein_coding	-0.557776	7.33158	-4.68383	0.000877083	0.038078	-0.433093	26015143	26019015	NDUFA4	protein_coding	-0.117999	7.33158	-0.968756	0.355652	0.412177	-6.94452	26015143	26019015	NDUFA4	protein_coding	0.439777	7.33158	3.51819	0.00560813	0.0109079	-3.00732
ENSGALG00000035774	18089360	18134968	PPFIA1	protein_coding	0.54478	6.2036	4.64252	0.000933752	0.0391492	-0.435195	18089360	18134968	PPFIA1	protein_coding	0.505323	6.2036	4.28211	0.00162897	0.00367326	-1.65917	18089360	18134968	PPFIA1	protein_coding	-0.039457	6.2036	-0.361766	0.7251	0.764327	-7.33913
ENSGALG00000035996	128186637	128192313	COX6C	protein_coding	-0.504049	7.3635	-4.68051	0.000881499	0.038078	-0.439179	128186637	128192313	COX6C	protein_coding	-0.230289	7.3635	-2.09261	0.0630238	0.0881381	-5.45059	128186637	128192313	COX6C	protein_coding	0.27376	7.3635	2.41982	0.0362147	0.055245	-4.886
ENSGALG00000028204	3241004	3242538	GPX1	protein_coding	-0.780933	7.0628	-4.68189	0.000879654	0.038078	-0.440237	3241004	3242538	GPX1	protein_coding	-1.77177	7.0628	-10.4306	1.1353e-06	4.15453e-05	5.92226	3241004	3242538	GPX1	protein_coding	-0.99084	7.0628	-5.64238	0.000219718	0.000757252	0.379389
ENSGALG00000051598	73243667	73249935	not available	protein_coding	-0.503387	7.60429	-4.67879	0.000883795	0.038078	-0.444826	73243667	73249935	not available	protein_coding	-0.211958	7.60429	-1.91811	0.0842535	0.114066	-5.72371	73243667	73249935	not available	protein_coding	0.291429	7.60429	2.54756	0.029115	0.0455782	-4.66539
ENSGALG00000007845	2054433	2088375	REL	protein_coding	-0.440626	7.04896	-4.67507	0.000888787	0.0381185	-0.446595	2054433	2088375	REL	protein_coding	-0.936951	7.04896	-9.81349	1.98128e-06	5.33417e-05	5.33757	2054433	2088375	REL	protein_coding	-0.496325	7.04896	-5.06163	0.000500357	0.00144245	-0.493917
ENSGALG00000002868	9856065	9860391	RPL26L1	protein_coding	-0.608492	9.94014	-4.6509	0.000921947	0.0389961	-0.447215	9856065	9860391	RPL26L1	protein_coding	-0.683696	9.94014	-5.07979	0.000487286	0.00135002	-0.419298	9856065	9860391	RPL26L1	protein_coding	-0.0752046	9.94014	-0.530565	0.607372	0.656085	-7.15647
ENSGALG00000010464	35270668	35292182	GLRX3	protein_coding	-0.462646	6.7058	-4.66355	0.000904435	0.0385742	-0.447772	35270668	35292182	GLRX3	protein_coding	-0.455827	6.7058	-4.56147	0.00105655	0.00255912	-1.28581	35270668	35292182	GLRX3	protein_coding	0.00681879	6.7058	0.0677226	0.94735	0.956382	-7.40859
ENSGALG00000040987	9003054	9005858	NDUFA8	protein_coding	-0.573721	5.3766	-4.59711	0.00100057	0.0394767	-0.455562	9003054	9005858	NDUFA8	protein_coding	0.006277	5.3766	0.0528743	0.95888	0.966179	-7.27297	9003054	9005858	NDUFA8	protein_coding	0.579998	5.3766	5.06586	0.000497278	0.00143492	-0.390354
ENSGALG00000006190	4200870	4231430	FHL1	protein_coding	-1.4529	5.2383	-4.59282	0.00100713	0.0394767	-0.457574	4200870	4231430	FHL1	protein_coding	-0.214192	5.2383	-0.746911	0.472418	0.529183	-7.01237	4200870	4231430	FHL1	protein_coding	1.23871	5.2383	4.14034	0.00203763	0.00460695	-1.82666
ENSGALG00000008014	13708222	13709555	CEBPB	protein_coding	-1.19346	3.38589	-4.57068	0.00104177	0.0399151	-0.463232	13708222	13709555	CEBPB	protein_coding	-1.05031	3.38589	-4.20637	0.00183528	0.00406095	-1.39248	13708222	13709555	CEBPB	protein_coding	0.143159	3.38589	0.551443	0.593511	0.643149	-6.68114
ENSGALG00000029378	48649047	48868823	ITGA9	protein_coding	0.942525	4.70872	4.55776	0.00106256	0.0399151	-0.467665	48649047	48868823	ITGA9	protein_coding	2.68007	4.70872	13.699	8.90295e-08	1.84636e-05	8.55916	48649047	48868823	ITGA9	protein_coding	1.73754	4.70872	12.0701	2.93384e-07	2.03829e-05	7.40412
ENSGALG00000040109	12764337	12803848	LARP1	protein_coding	0.484782	5.48293	4.60092	0.000994773	0.039467	-0.467751	12764337	12803848	LARP1	protein_coding	-0.363763	5.48293	-3.3476	0.00745834	0.0135585	-3.14365	12764337	12803848	LARP1	protein_coding	-0.848546	5.48293	-8.66439	6.06375e-06	7.86604e-05	4.22952
ENSGALG00000003878	1675565	1676294	PIN4	protein_coding	-0.663623	4.21768	-4.54354	0.00108597	0.0405216	-0.486919	1675565	1676294	PIN4	protein_coding	-0.647697	4.21768	-4.56849	0.00104527	0.00253539	-0.932823	1675565	1676294	PIN4	protein_coding	0.0159255	4.21768	0.115172	0.910603	0.925552	-7.04777
ENSGALG00000014236	68148034	68237929	ATP8A1	protein_coding	0.6407	4.48812	4.54256	0.00108759	0.0405216	-0.487589	68148034	68237929	ATP8A1	protein_coding	1.03512	4.48812	7.59106	1.92591e-05	0.000144611	3.21797	68148034	68237929	ATP8A1	protein_coding	0.394421	4.48812	3.64178	0.00456982	0.00916591	-2.6475
ENSGALG00000002197	4020555	4032068	NPM1	protein_coding	-0.515553	10.2708	-4.61794	0.000969301	0.0391492	-0.487695	4020555	4032068	NPM1	protein_coding	-0.544518	10.2708	-4.73017	0.000817826	0.002068	-0.94501	4020555	4032068	NPM1	protein_coding	-0.0289654	10.2708	-0.238311	0.816482	0.845616	-7.25432
ENSGALG00000004831	1889130	1893556	RPS4X	protein_coding	-0.580171	10.4225	-4.61247	0.000977411	0.0391492	-0.491032	1889130	1893556	RPS4X	protein_coding	-0.799762	10.4225	-6.20443	0.000103604	0.000397686	1.23565	1889130	1893556	RPS4X	protein_coding	-0.219592	10.4225	-1.61388	0.137818	0.17925	-6.01541
ENSGALG00000031966	55398603	55405966	TIMM9	protein_coding	-0.448369	4.85128	-4.55933	0.00106001	0.0399151	-0.492302	55398603	55405966	TIMM9	protein_coding	-0.460646	4.85128	-4.77794	0.000761176	0.00194785	-0.730106	55398603	55405966	TIMM9	protein_coding	-0.0122774	4.85128	-0.133414	0.896529	0.913243	-7.21741
ENSGALG00000036530	269082	273260	PRPF19	protein_coding	-0.357706	7.26429	-4.64122	0.000935599	0.0391492	-0.499356	269082	273260	PRPF19	protein_coding	-0.837949	7.26429	-10.7298	8.75337e-07	3.57445e-05	6.19504	269082	273260	PRPF19	protein_coding	-0.480243	7.26429	-5.9663	0.000141722	0.00054591	0.840592
ENSGALG00000007650	10437507	10444800	SLC9A3R1	protein_coding	-0.56294	6.55742	-4.63121	0.000949933	0.0391492	-0.50457	10437507	10444800	SLC9A3R1	protein_coding	-1.6604	6.55742	-13.2383	1.23061e-07	1.84636e-05	8.25034	10437507	10444800	SLC9A3R1	protein_coding	-1.09746	6.55742	-8.60553	6.44151e-06	8.11303e-05	4.13108
ENSGALG00000028537	44774281	44776779	NDUFB1	protein_coding	-0.632251	6.6187	-4.61788	0.000969396	0.0391492	-0.50581	44774281	44776779	NDUFB1	protein_coding	-0.0101931	6.6187	-0.074543	0.942057	0.951665	-7.40698	44774281	44776779	NDUFB1	protein_coding	0.622058	6.6187	4.5253	0.00111678	0.00277277	-1.32442
ENSGALG00000027757	26800481	26802605	ARL4A	protein_coding	-0.687427	5.34793	-4.55511	0.00106689	0.0399536	-0.510693	26800481	26802605	ARL4A	protein_coding	0.532999	5.34793	3.81795	0.00342324	0.00691635	-2.38085	26800481	26802605	ARL4A	protein_coding	1.22043	5.34793	8.93516	4.61099e-06	6.78184e-05	4.54396
ENSGALG00000036625	98648740	98662638	NDUFV2	protein_coding	-0.322712	6.54516	-4.61475	0.000974032	0.0391492	-0.513682	98648740	98662638	NDUFV2	protein_coding	-0.313605	6.54516	-4.45913	0.00123658	0.00292055	-1.43846	98648740	98662638	NDUFV2	protein_coding	0.00910672	6.54516	0.13005	0.899121	0.91558	-7.40032
ENSGALG00000052786	11216793	11249616	not available	protein_coding	-0.847238	3.18774	-4.55827	0.00106173	0.0399151	-0.51628	11216793	11249616	not available	protein_coding	-0.0403916	3.18774	-0.24318	0.812812	0.842384	-6.81538	11216793	11249616	not available	protein_coding	0.806847	3.18774	4.82308	0.000711473	0.00191918	-0.382845
ENSGALG00000041380	2606528	2609057	BF2	protein_coding	-0.801405	9.74014	-4.59513	0.00100359	0.0394767	-0.521813	2606528	2609057	BF2	protein_coding	-2.37508	9.74014	-13.8165	8.21013e-08	1.84636e-05	8.67201	2606528	2609057	BF2	protein_coding	-1.57368	9.74014	-8.68714	5.92428e-06	7.75053e-05	4.26078
ENSGALG00000033609	6876344	6886461	NACA	protein_coding	-0.437601	7.98307	-4.62082	0.000965068	0.0391492	-0.531623	6876344	6886461	NACA	protein_coding	-0.693161	7.98307	-7.17499	3.11494e-05	0.000184778	2.4229	6876344	6886461	NACA	protein_coding	-0.255561	7.98307	-2.52993	0.0300062	0.0468492	-4.68964
ENSGALG00000011483	42945334	42953613	MPC1	protein_coding	-0.542555	4.94349	-4.53097	0.0011071	0.0407291	-0.534633	42945334	42953613	MPC1	protein_coding	-0.309246	4.94349	-2.68556	0.0229901	0.0360856	-4.24316	42945334	42953613	MPC1	protein_coding	0.233309	4.94349	2.10343	0.0618911	0.088579	-5.23781
ENSGALG00000030157	15422025	15517080	MCTP2	protein_coding	0.62966	4.49005	4.50612	0.00115019	0.0411655	-0.538505	15422025	15517080	MCTP2	protein_coding	1.69337	4.49005	12.893	1.57929e-07	1.84636e-05	8.0288	15422025	15517080	MCTP2	protein_coding	1.06371	4.49005	10.2499	1.3324e-06	3.81632e-05	5.86526
ENSGALG00000001024	992801	996073	TPRG1L	protein_coding	-0.478164	7.74153	-4.61647	0.00097148	0.0391492	-0.539311	992801	996073	TPRG1L	protein_coding	0.438478	7.74153	4.06138	0.00231084	0.0049409	-2.10573	992801	996073	TPRG1L	protein_coding	0.916643	7.74153	8.21488	9.70099e-06	0.000101088	3.70207
ENSGALG00000029001	3716700	3719411	YRDC	protein_coding	-0.514901	4.86046	-4.52068	0.00112473	0.0407291	-0.549362	3716700	3719411	YRDC	protein_coding	-0.621325	4.86046	-5.52057	0.000260087	0.000813978	0.399586	3716700	3719411	YRDC	protein_coding	-0.106424	4.86046	-0.986325	0.347378	0.404432	-6.70775
ENSGALG00000030342	5515547	5538000	SARNP	protein_coding	-0.36833	7.1625	-4.60378	0.000990447	0.0394447	-0.552996	5515547	5538000	SARNP	protein_coding	-0.345024	7.1625	-4.24031	0.00173962	0.00388116	-1.82316	5515547	5538000	SARNP	protein_coding	0.0233059	7.1625	0.279939	0.785264	0.818975	-7.36939
ENSGALG00000016586	105134511	105145425	CCDC25	protein_coding	-0.364749	6.24356	-4.57122	0.00104092	0.0399151	-0.565884	105134511	105145425	CCDC25	protein_coding	-0.50653	6.24356	-6.33225	8.78403e-05	0.000352961	1.37153	105134511	105145425	CCDC25	protein_coding	-0.141781	6.24356	-1.79916	0.102379	0.137876	-5.86159
ENSGALG00000027126	5086332	5093930	BLCAP	protein_coding	-0.423712	7.06956	-4.59268	0.00100735	0.0394767	-0.567104	5086332	5093930	BLCAP	protein_coding	-0.325753	7.06956	-3.47852	0.00599107	0.0111974	-3.1028	5086332	5093930	BLCAP	protein_coding	0.0979596	7.06956	1.02621	0.329123	0.385487	-6.86412
ENSGALG00000023725	6182039	6182746	IER5	protein_coding	-0.996048	2.12174	-4.55733	0.00106326	0.0399151	-0.569863	6182039	6182746	IER5	protein_coding	-3.08003	2.12174	-9.97887	1.70182e-06	5.07105e-05	5.27002	6182039	6182746	IER5	protein_coding	-2.08399	2.12174	-6.69657	5.55109e-05	0.000286011	2.27301
ENSGALG00000047462	6882	16210	not available	protein_coding	-0.654388	4.44947	-4.49672	0.00116693	0.041571	-0.572145	6882	16210	not available	protein_coding	-1.23168	4.44947	-8.07837	1.12329e-05	0.000113691	3.74754	6882	16210	not available	protein_coding	-0.577288	4.44947	-3.88489	0.00307032	0.00651489	-2.09887
ENSGALG00000002033	13797492	13799633	NDUFB6	protein_coding	-0.642676	5.22946	-4.51119	0.00114124	0.0410367	-0.573036	13797492	13799633	NDUFB6	protein_coding	-0.100201	5.22946	-0.743025	0.474665	0.531466	-6.95654	13797492	13799633	NDUFB6	protein_coding	0.542474	5.22946	4.15497	0.00199086	0.00451069	-1.81655
ENSGALG00000007205	9582003	9583360	COX6A1	protein_coding	-0.833199	7.23031	-4.59067	0.00101044	0.0394767	-0.573205	9582003	9583360	COX6A1	protein_coding	-0.00252341	7.23031	-0.013602	0.989417	0.991483	-7.43395	9582003	9583360	COX6A1	protein_coding	0.830675	7.23031	4.35458	0.00145442	0.00345629	-1.60239
ENSGALG00000005716	9248870	9478933	SBF2	protein_coding	0.621743	5.03088	4.47819	0.00120074	0.0419004	-0.590284	9248870	9478933	SBF2	protein_coding	1.68951	5.03088	12.7033	1.81581e-07	1.84636e-05	7.90926	9248870	9478933	SBF2	protein_coding	1.06777	5.03088	9.88854	1.8487e-06	4.3181e-05	5.48434
ENSGALG00000007606	23308083	23310469	PGAM1	protein_coding	-0.522392	7.40914	-4.58331	0.00102186	0.0398213	-0.590344	23308083	23310469	PGAM1	protein_coding	-0.921174	7.40914	-7.9676	1.26697e-05	0.00011967	3.37111	23308083	23310469	PGAM1	protein_coding	-0.398782	7.40914	-3.33035	0.00767767	0.0142577	-3.33565
ENSGALG00000016806	137479099	137506333	GCC2	protein_coding	0.509602	6.10406	4.54114	0.00108997	0.0405216	-0.592107	137479099	137506333	GCC2	protein_coding	-0.137875	6.10406	-1.21211	0.253498	0.305487	-6.58575	137479099	137506333	GCC2	protein_coding	-0.647477	6.10406	-6.10211	0.000118422	0.000481658	1.04154
ENSGALG00000027070	9760746	9768563	TIMP2	protein_coding	-0.629568	6.81722	-4.57063	0.00104185	0.0399151	-0.596309	9760746	9768563	TIMP2	protein_coding	-0.506616	6.81722	-3.64503	0.00454545	0.0088511	-2.81643	9760746	9768563	TIMP2	protein_coding	0.122953	6.81722	0.868626	0.40554	0.463639	-7.01308
ENSGALG00000003113	10825770	10832208	RGS14	protein_coding	-0.412484	6.49283	-4.56603	0.00104921	0.0399151	-0.59981	10825770	10832208	RGS14	protein_coding	-1.44236	6.49283	-15.53	2.6933e-08	1.84636e-05	9.79573	10825770	10832208	RGS14	protein_coding	-1.02988	6.49283	-10.9825	7.06134e-07	2.79233e-05	6.44945
ENSGALG00000038820	2440971	2443401	not available	protein_coding	-0.828136	3.17133	-4.47966	0.00119802	0.0419004	-0.608358	2440971	2443401	not available	protein_coding	-0.70648	3.17133	-3.97188	0.00266774	0.00559034	-1.70663	2440971	2443401	not available	protein_coding	0.121656	3.17133	0.690334	0.505786	0.560306	-6.55405
ENSGALG00000002703	5929986	5935003	TFAM	protein_coding	-0.50497	6.11072	-4.53406	0.00110187	0.0407291	-0.608525	5929986	5935003	TFAM	protein_coding	-0.208171	6.11072	-1.89253	0.0878793	0.118536	-5.6981	5929986	5935003	TFAM	protein_coding	0.296798	6.11072	2.74153	0.0208896	0.034172	-4.3213
ENSGALG00000024332	2764612	2770412	CDC34	protein_coding	-0.418407	5.03493	-4.49441	0.0011711	0.041581	-0.608586	2764612	2770412	CDC34	protein_coding	-1.017	5.03493	-10.5703	1.0047e-06	3.85655e-05	6.17597	2764612	2770412	CDC34	protein_coding	-0.598595	5.03493	-6.48625	7.22017e-05	0.000343215	1.70297
ENSGALG00000038128	1638996	1671253	UBE2D2	protein_coding	-0.353057	8.07675	-4.56816	0.00104579	0.0399151	-0.611548	1638996	1671253	UBE2D2	protein_coding	-0.183259	8.07675	-2.30066	0.0443582	0.0644946	-5.10744	1638996	1671253	UBE2D2	protein_coding	0.169798	8.07675	2.03914	0.0689209	0.0974861	-5.48167
ENSGALG00000036990	124297207	124306416	DECR1	protein_coding	0.380082	5.79771	4.51165	0.00114044	0.0410367	-0.611834	124297207	124306416	DECR1	protein_coding	0.166613	5.79771	1.9734	0.076889	0.105125	-5.49611	124297207	124306416	DECR1	protein_coding	-0.213469	5.79771	-2.78078	0.0195324	0.0321992	-4.25413
ENSGALG00000028809	16766053	16768405	CHCHD1	protein_coding	-0.528107	4.49027	-4.45728	0.00124011	0.0424242	-0.619028	16766053	16768405	CHCHD1	protein_coding	-0.441912	4.49027	-3.84421	0.00328	0.00667566	-2.1712	16766053	16768405	CHCHD1	protein_coding	0.0861949	4.49027	0.784221	0.451198	0.508343	-6.81448
ENSGALG00000010124	21119710	21124237	RPS8	protein_coding	-0.580451	10.6125	-4.52317	0.00112043	0.0407291	-0.621636	21119710	21124237	RPS8	protein_coding	-0.858392	10.6125	-6.53762	6.76769e-05	0.000294947	1.69182	21119710	21124237	RPS8	protein_coding	-0.277941	10.6125	-2.00472	0.0729906	0.102459	-5.42694
ENSGALG00000006077	11765074	11770877	C5H11orf58	protein_coding	-0.343652	7.25857	-4.55744	0.00106309	0.0399151	-0.623051	11765074	11770877	C5H11orf58	protein_coding	0.0168567	7.25857	0.218593	0.831391	0.858105	-7.40564	11765074	11770877	C5H11orf58	protein_coding	0.360509	7.25857	4.57649	0.00103256	0.00260028	-1.2475
ENSGALG00000033470	74457009	74485585	ADGRA3	protein_coding	0.524458	4.23325	4.44289	0.001268	0.0424587	-0.629258	74457009	74485585	ADGRA3	protein_coding	0.211422	4.23325	1.77903	0.105782	0.140148	-5.48551	74457009	74485585	ADGRA3	protein_coding	-0.313036	4.23325	-3.14483	0.0105015	0.0187119	-3.40999
ENSGALG00000002659	7495903	7507682	WDR5	protein_coding	-0.345498	5.92584	-4.51219	0.00113949	0.0410367	-0.63253	7495903	7507682	WDR5	protein_coding	-0.346009	5.92584	-4.54809	0.00107843	0.00260348	-1.24047	7495903	7507682	WDR5	protein_coding	-0.0005111	5.92584	-0.00693751	0.994602	0.995575	-7.37754
ENSGALG00000046862	3950826	3973105	UBE2Q2	protein_coding	-0.31971	6.76309	-4.53818	0.00109492	0.0406073	-0.638866	3950826	3973105	UBE2Q2	protein_coding	-0.146756	6.76309	-2.06197	0.0663413	0.0923151	-5.48035	3950826	3973105	UBE2Q2	protein_coding	0.172954	6.76309	2.42004	0.0362014	0.0552302	-4.88981
ENSGALG00000000542	352761	353960	ZNF593	protein_coding	-0.551414	6.69744	-4.52795	0.00111225	0.0407291	-0.655626	352761	353960	ZNF593	protein_coding	-0.669007	6.69744	-5.45474	0.000285154	0.000876527	0.0916793	352761	353960	ZNF593	protein_coding	-0.117594	6.69744	-0.948129	0.365549	0.423212	-6.93829
ENSGALG00000039337	41391821	41434407	SH3BP5	protein_coding	-0.347632	6.93514	-4.52995	0.00110884	0.0407291	-0.658137	41391821	41434407	SH3BP5	protein_coding	-0.153427	6.93514	-1.97161	0.077118	0.105372	-5.62986	41391821	41434407	SH3BP5	protein_coding	0.194205	6.93514	2.46581	0.0334813	0.0516292	-4.81352
ENSGALG00000054196	4954691	4955870	not available	protein_coding	-2.24108	1.71758	-5.22733	0.000393709	0.0313281	-0.660266	4954691	4955870	not available	protein_coding	0.945096	1.71758	3.43872	0.0064025	0.0118855	-2.41689	4954691	4955870	not available	protein_coding	3.18618	1.71758	8.33318	8.55624e-06	9.49909e-05	3.88024
ENSGALG00000015451	55574822	55632691	ZNF462	protein_coding	0.60085	4.85376	4.43035	0.00129287	0.0425608	-0.660617	55574822	55632691	ZNF462	protein_coding	1.14537	4.85376	8.74076	5.60916e-06	8.17107e-05	4.44253	55574822	55632691	ZNF462	protein_coding	0.544515	4.85376	5.06644	0.000496856	0.00143397	-0.39132
ENSGALG00000014854	100880899	100889848	MYL12A	protein_coding	-0.440246	8.76148	-4.52457	0.00111803	0.0407291	-0.669316	100880899	100889848	MYL12A	protein_coding	-0.115203	8.76148	-1.14037	0.280868	0.334324	-6.73953	100880899	100889848	MYL12A	protein_coding	0.325043	8.76148	3.06111	0.0121054	0.0211549	-3.74437
ENSGALG00000030086	7481175	7483850	not available	protein_coding	-0.619077	5.70985	-4.48083	0.00119586	0.0419004	-0.672959	7481175	7483850	not available	protein_coding	-1.05045	5.70985	-7.51864	2.09112e-05	0.000151284	2.94321	7481175	7483850	not available	protein_coding	-0.431373	5.70985	-3.13103	0.0107501	0.0191039	-3.59629
ENSGALG00000035733	7287727	7296472	CCR7	protein_coding	-0.603815	6.67393	-4.5249	0.00111746	0.0407291	-0.67756	7287727	7296472	CCR7	protein_coding	-2.55312	6.67393	-17.8459	7.07063e-09	1.58064e-05	11.1219	7287727	7296472	CCR7	protein_coding	-1.9493	6.67393	-13.2717	1.20164e-07	1.60896e-05	8.29063
ENSGALG00000019087	173784872	173795637	RFXAP	protein_coding	-0.371099	7.27167	-4.52071	0.00112468	0.0407291	-0.678974	173784872	173795637	RFXAP	protein_coding	0.208885	7.27167	2.47974	0.0326939	0.0492139	-4.80515	173784872	173795637	RFXAP	protein_coding	0.579984	7.27167	6.74577	5.2242e-05	0.000275739	1.90735
ENSGALG00000003933	6368170	6376220	QSOX1	protein_coding	-0.614529	4.8411	-4.44345	0.00126691	0.0424587	-0.680517	6368170	6376220	QSOX1	protein_coding	-1.81056	4.8411	-11.6748	4.00361e-07	2.58517e-05	7.12647	6368170	6376220	QSOX1	protein_coding	-1.19603	4.8411	-7.87194	1.40719e-05	0.000122925	3.4903
ENSGALG00000043329	15480961	15489074	not available	protein_coding	-0.520741	10.1054	-4.49356	0.00117263	0.041581	-0.684836	15480961	15489074	not available	protein_coding	0.0808665	10.1054	0.662889	0.522479	0.577091	-7.10265	15480961	15489074	not available	protein_coding	0.601608	10.1054	4.68364	0.00087733	0.00227427	-0.964992
ENSGALG00000046371	197473858	197476020	not available	pseudogene	-0.507087	4.76632	-4.41804	0.00131775	0.0425608	-0.686772	197473858	197476020	not available	pseudogene	-0.132515	4.76632	-1.21784	0.251408	0.303301	-6.41254	197473858	197476020	not available	pseudogene	0.374572	4.76632	3.60485	0.00485735	0.00964186	-2.67559
ENSGALG00000011982	54643508	54703347	PDE5A	protein_coding	0.647748	4.84454	4.40086	0.00135335	0.0425608	-0.690973	54643508	54703347	PDE5A	protein_coding	1.89419	4.84454	13.5741	9.7099e-08	1.84636e-05	8.50793	54643508	54703347	PDE5A	protein_coding	1.24644	4.84454	11.3594	5.16516e-07	2.39544e-05	6.82091
ENSGALG00000040180	107911432	107912427	CEBPD	protein_coding	-1.76108	2.61909	-4.47537	0.00120596	0.0419015	-0.692257	107911432	107912427	CEBPD	protein_coding	-1.05902	2.61909	-3.08145	0.011694	0.0200145	-3.14898	107911432	107912427	CEBPD	protein_coding	0.702055	2.61909	1.80453	0.10149	0.136835	-5.10166
ENSGALG00000011169	40770761	40792143	PDCD2	protein_coding	-0.361156	6.14466	-4.48184	0.001194	0.0419004	-0.693523	40770761	40792143	PDCD2	protein_coding	-0.341377	6.14466	-4.24932	0.00171513	0.00383377	-1.74916	40770761	40792143	PDCD2	protein_coding	0.0197791	6.14466	0.251516	0.80654	0.83707	-7.35798
ENSGALG00000026559	12384779	12387275	SNRNP25	protein_coding	-0.586241	5.44411	-4.44363	0.00126656	0.0424587	-0.695676	12384779	12387275	SNRNP25	protein_coding	-0.250222	5.44411	-1.96585	0.0778585	0.106233	-5.50226	12384779	12387275	SNRNP25	protein_coding	0.336019	5.44411	2.72397	0.021527	0.0350989	-4.2842
ENSGALG00000043416	3701387	3709503	not available	protein_coding	-0.579113	5.2567	-4.45219	0.0012499	0.0424587	-0.696392	3701387	3709503	not available	protein_coding	-1.29593	5.2567	-9.55566	2.52205e-06	5.91673e-05	5.20517	3701387	3709503	not available	protein_coding	-0.716815	5.2567	-5.39042	0.000312161	0.00098823	0.14007
ENSGALG00000048394	670746	673664	AP2S1	protein_coding	-0.448826	5.95954	-4.46973	0.0012165	0.0419733	-0.699773	670746	673664	AP2S1	protein_coding	-0.448318	5.95954	-4.49633	0.00116764	0.002786	-1.32906	670746	673664	AP2S1	protein_coding	0.000507605	5.95954	0.00521338	0.995944	0.996593	-7.37512
ENSGALG00000029330	146040	147421	not available	protein_coding	-0.899273	5.19859	-4.43445	0.00128468	0.0425608	-0.701594	146040	147421	not available	protein_coding	-1.14289	5.19859	-5.6422	0.000219775	0.000711662	0.529174	146040	147421	not available	protein_coding	-0.243621	5.19859	-1.2032	0.256778	0.30995	-6.49214
ENSGALG00000017106	178053268	178362187	ATP8A2	protein_coding	0.650085	5.23033	4.39706	0.00136136	0.0425608	-0.704715	178053268	178362187	ATP8A2	protein_coding	2.32525	5.23033	16.5064	1.50007e-08	1.58064e-05	10.2903	178053268	178362187	ATP8A2	protein_coding	1.67516	5.23033	14.7753	4.33616e-08	1.59595e-05	9.32683
ENSGALG00000008620	16501944	16504398	RPL39	protein_coding	-0.647428	10.0037	-4.481	0.00119554	0.0419004	-0.705101	16501944	16504398	RPL39	protein_coding	-0.498718	10.0037	-3.33109	0.00766804	0.0138937	-3.27971	16501944	16504398	RPL39	protein_coding	0.148711	10.0037	0.944671	0.367227	0.424963	-6.83413
ENSGALG00000029367	18419385	18421364	CYBA	protein_coding	-0.479476	6.64991	-4.49923	0.00116244	0.0415074	-0.705743	18419385	18421364	CYBA	protein_coding	-1.30781	6.64991	-12.0382	3.00739e-07	2.3321e-05	7.32329	18419385	18421364	CYBA	protein_coding	-0.82833	6.64991	-7.51359	2.1032e-05	0.000155244	2.87023
ENSGALG00000048698	38283797	38287902	not available	protein_coding	-0.467748	5.16869	-4.42506	0.00130351	0.0425608	-0.71079	38283797	38287902	not available	protein_coding	-0.515833	5.16869	-4.96499	0.000576478	0.00154444	-0.48596	38283797	38287902	not available	protein_coding	-0.0480859	5.16869	-0.481593	0.640524	0.686966	-7.14882
ENSGALG00000017207	186781159	186797999	CWC15	protein_coding	-0.398898	6.71053	-4.4849	0.00118838	0.0419004	-0.717305	186781159	186797999	CWC15	protein_coding	-0.13827	6.71053	-1.5429	0.154075	0.19606	-6.24692	186781159	186797999	CWC15	protein_coding	0.260628	6.71053	2.89996	0.0159319	0.0268398	-4.07346
ENSGALG00000042503	77531	79994	not available	protein_coding	-0.473752	5.31157	-4.42865	0.00129626	0.0425608	-0.718332	77531	79994	not available	protein_coding	-0.73126	5.31157	-6.83815	4.66525e-05	0.000233721	2.14493	77531	79994	not available	protein_coding	-0.257508	5.31157	-2.49841	0.0316673	0.0491776	-4.63691
ENSGALG00000001718	7457251	7462872	CCNG1	protein_coding	-0.358084	6.72113	-4.4723	0.00121169	0.0419015	-0.735388	7457251	7462872	CCNG1	protein_coding	0.0549245	6.72113	0.679879	0.512107	0.567189	-7.16529	7457251	7462872	CCNG1	protein_coding	0.413008	6.72113	5.11056	0.000465976	0.00136148	-0.412523
ENSGALG00000016377	92904139	92977622	PXDN	protein_coding	0.833441	4.37353	4.3636	0.00143411	0.0425906	-0.740602	92904139	92977622	PXDN	protein_coding	2.13616	4.37353	11.9526	3.21466e-07	2.3501e-05	7.33241	92904139	92977622	PXDN	protein_coding	1.30272	4.37353	9.60937	2.39734e-06	4.89478e-05	5.2635
ENSGALG00000005648	2395597	2401986	not available	protein_coding	-0.790726	3.18081	-4.37409	0.00141086	0.0425608	-0.741478	2395597	2401986	not available	protein_coding	-0.597771	3.18081	-3.46629	0.00611451	0.0114115	-2.57761	2395597	2401986	not available	protein_coding	0.192955	3.18081	1.1178	0.289947	0.345238	-6.19352
ENSGALG00000004063	1557649	1566476	SLC25A14	protein_coding	-0.353417	5.63552	-4.41622	0.00132148	0.0425608	-0.762603	1557649	1566476	SLC25A14	protein_coding	-0.563819	5.63552	-7.0527	3.6013e-05	0.000200457	2.3743	1557649	1566476	SLC25A14	protein_coding	-0.210402	5.63552	-2.73703	0.0210512	0.0344107	-4.29062
ENSGALG00000023294	9721482	9724691	RPLP0	protein_coding	-0.524487	9.73767	-4.4441	0.00126565	0.0424587	-0.762909	9721482	9724691	RPLP0	protein_coding	-1.10039	9.73767	-9.20497	3.53261e-06	6.7818e-05	4.77189	9721482	9724691	RPLP0	protein_coding	-0.575903	9.73767	-4.55927	0.00106011	0.00265789	-1.19793
ENSGALG00000026313	35008798	35022843	RND3	protein_coding	-0.694586	4.15339	-4.34902	0.00146707	0.0428345	-0.763454	35008798	35022843	RND3	protein_coding	-0.294397	4.15339	-1.95803	0.078874	0.107466	-5.27406	35008798	35022843	RND3	protein_coding	0.400189	4.15339	2.75224	0.0205103	0.0336197	-4.00293
ENSGALG00000040522	135418685	135499641	EIF3H	protein_coding	-0.438649	8.77548	-4.46015	0.00123463	0.0424242	-0.765807	135418685	135499641	EIF3H	protein_coding	-0.538965	8.77548	-5.33976	0.000335361	0.000998863	-0.072032	135418685	135499641	EIF3H	protein_coding	-0.100317	8.77548	-0.943705	0.367697	0.425443	-6.89361
ENSGALG00000049239	22564637	22565509	not available	protein_coding	-0.852321	2.8454	-4.38074	0.00139633	0.0425608	-0.772312	22564637	22565509	not available	protein_coding	-1.06887	2.8454	-5.51274	0.000262939	0.000821397	0.725116	22564637	22565509	not available	protein_coding	-0.216546	2.8454	-1.11902	0.289451	0.344674	-6.04502
ENSGALG00000014118	88644122	88649461	MRPS26	protein_coding	-0.473146	5.76013	-4.40259	0.00134972	0.0425608	-0.777369	88644122	88649461	MRPS26	protein_coding	0.0692262	5.76013	0.664041	0.521771	0.576475	-7.09114	88644122	88649461	MRPS26	protein_coding	0.542372	5.76013	5.38736	0.000313512	0.000991485	0.050033
ENSGALG00000006743	9108063	9116390	YWHAH	protein_coding	-0.458092	7.65035	-4.45884	0.00123712	0.0424242	-0.782171	9108063	9116390	YWHAH	protein_coding	-0.651594	7.65035	-6.22231	0.000101227	0.000391694	1.16905	9108063	9116390	YWHAH	protein_coding	-0.193503	7.65035	-1.77621	0.106267	0.142524	-5.90268
ENSGALG00000038292	485844	487737	TMEM258	protein_coding	-0.510486	5.72476	-4.4035	0.00134783	0.0425608	-0.782357	485844	487737	TMEM258	protein_coding	-0.556404	5.72476	-4.85218	0.000681266	0.00177502	-0.733886	485844	487737	TMEM258	protein_coding	-0.0459186	5.72476	-0.411093	0.689729	0.732321	-7.25207
ENSGALG00000003046	4097848	4102983	PSMA4	protein_coding	-0.518963	6.98591	-4.45006	0.00125402	0.0424587	-0.78352	4097848	4102983	PSMA4	protein_coding	-0.310873	6.98591	-2.63201	0.0251974	0.0390998	-4.55363	4097848	4102983	PSMA4	protein_coding	0.20809	6.98591	1.73131	0.114263	0.15183	-5.97629
ENSGALG00000003205	2560417	2565086	EIF4EBP1	protein_coding	-0.501658	6.72764	-4.44054	0.00127263	0.0424782	-0.785084	2560417	2565086	EIF4EBP1	protein_coding	0.0175868	6.72764	0.154593	0.880237	0.899691	-7.40318	2560417	2565086	EIF4EBP1	protein_coding	0.519244	6.72764	4.53754	0.00109601	0.00272902	-1.3099
ENSGALG00000031398	23251973	23253748	not available	lncRNA	-0.745607	6.61674	-4.41908	0.00131564	0.0425608	-0.793966	23251973	23253748	not available	lncRNA	1.18233	6.61674	7.00346	3.81987e-05	0.000206229	2.25861	23251973	23253748	not available	lncRNA	1.92794	6.61674	11.3938	5.02212e-07	2.37877e-05	6.81498
ENSGALG00000031890	79075430	79099949	YBX3	protein_coding	-0.501615	7.17297	-4.44592	0.00126209	0.0424587	-0.794452	79075430	79099949	YBX3	protein_coding	-0.0546478	7.17297	-0.474575	0.645346	0.691703	-7.31098	79075430	79099949	YBX3	protein_coding	0.446967	7.17297	3.79803	0.00353626	0.00736115	-2.53223
ENSGALG00000010103	33680239	33710874	FBXW7	protein_coding	-0.537723	4.36716	-4.33039	0.00151036	0.0428345	-0.795305	33680239	33710874	FBXW7	protein_coding	0.171012	4.36716	1.50193	0.164205	0.20766	-5.99603	33680239	33710874	FBXW7	protein_coding	0.708735	4.36716	6.45968	7.46695e-05	0.000350604	1.73574
ENSGALG00000034630	1188685	1191601	PPIL1	protein_coding	-0.719486	4.38659	-4.33456	0.00150056	0.0428345	-0.795632	1188685	1191601	PPIL1	protein_coding	-0.858216	4.38659	-5.23293	0.000390563	0.00112763	0.0628192	1188685	1191601	PPIL1	protein_coding	-0.13873	4.38659	-0.861125	0.409465	0.467255	-6.69078
ENSGALG00000000793	257785	260117	VPS72	protein_coding	-0.588686	3.94866	-4.32732	0.00151765	0.0428345	-0.797799	257785	260117	VPS72	protein_coding	-1.48256	3.94866	-10.0531	1.59062e-06	4.87474e-05	5.76981	257785	260117	VPS72	protein_coding	-0.893875	3.94866	-6.20981	0.000102883	0.000436375	1.53305
ENSGALG00000015961	86200311	86215802	SUCLG1	protein_coding	-0.400024	6.75947	-4.43319	0.0012872	0.0425608	-0.799838	86200311	86215802	SUCLG1	protein_coding	-0.177673	6.75947	-1.9519	0.0796776	0.108445	-5.65295	86200311	86215802	SUCLG1	protein_coding	0.222351	6.75947	2.42888	0.0356598	0.0545068	-4.87403
ENSGALG00000001901	2092692	2140958	ARIH1	protein_coding	-0.350657	6.31047	-4.4199	0.00131397	0.0425608	-0.799937	2092692	2140958	ARIH1	protein_coding	-0.325477	6.31047	-4.10032	0.0021716	0.00468627	-2.01145	2092692	2140958	ARIH1	protein_coding	0.0251791	6.31047	0.321425	0.754547	0.791292	-7.34562
ENSGALG00000043787	136698116	136770823	DEPDC6	protein_coding	-0.645137	4.13776	-4.31898	0.00153755	0.0430795	-0.804879	136698116	136770823	DEPDC6	protein_coding	0.0157852	4.13776	0.11574	0.910164	0.925106	-7.0441	136698116	136770823	DEPDC6	protein_coding	0.660922	4.13776	4.95916	0.000581453	0.00162616	-0.353965
ENSGALG00000015751	103855858	103860617	ATP5PF	protein_coding	-0.582076	6.73681	-4.42554	0.00130253	0.0425608	-0.808185	103855858	103860617	ATP5PF	protein_coding	-0.113223	6.73681	-0.856829	0.411724	0.469415	-7.03007	103855858	103860617	ATP5PF	protein_coding	0.468853	6.73681	3.51824	0.00560765	0.0109079	-3.00681
ENSGALG00000032595	56918175	56918981	NDUFB2	protein_coding	-0.763759	4.83721	-4.3471	0.00147147	0.0428345	-0.808446	56918175	56918981	NDUFB2	protein_coding	-1.26473	4.83721	-6.99201	3.8727e-05	0.00020787	2.42221	56918175	56918981	NDUFB2	protein_coding	-0.500967	4.83721	-2.80924	0.0186041	0.0308341	-3.97934
ENSGALG00000005667	5336966	5354172	UBE2G2	protein_coding	-0.423794	6.45373	-4.41843	0.00131696	0.0425608	-0.809999	5336966	5354172	UBE2G2	protein_coding	-0.419964	6.45373	-4.3678	0.00142475	0.00328808	-1.58267	5336966	5354172	UBE2G2	protein_coding	0.00382956	6.45373	0.0399842	0.968898	0.973845	-7.40386
ENSGALG00000027688	80601454	80605982	NDUFB4	protein_coding	-0.565384	5.77657	-4.38045	0.00139698	0.0425608	-0.810921	80601454	80605982	NDUFB4	protein_coding	0.00923861	5.77657	0.07409	0.942409	0.951916	-7.32808	80601454	80605982	NDUFB4	protein_coding	0.574622	5.77657	4.7306	0.000817295	0.00215234	-0.953645
ENSGALG00000009207	19768464	19870165	TRIM2	protein_coding	0.997925	3.66906	4.35192	0.00146045	0.0428345	-0.81093	19768464	19870165	TRIM2	protein_coding	2.23048	3.66906	10.4118	1.15424e-06	4.16062e-05	6.04847	19768464	19870165	TRIM2	protein_coding	1.23255	3.66906	8.32353	8.64392e-06	9.54812e-05	3.99971
ENSGALG00000013165	85647805	85662193	FH	protein_coding	-0.445659	6.03159	-4.3991	0.00135706	0.0425608	-0.811169	85647805	85662193	FH	protein_coding	-0.314652	6.03159	-3.13582	0.0106632	0.0184851	-3.62331	85647805	85662193	FH	protein_coding	0.131007	6.03159	1.33552	0.211488	0.260734	-6.48381
ENSGALG00000001157	9321360	9497657	DENND1A	protein_coding	0.467489	5.96659	4.37455	0.00140986	0.0425608	-0.81217	9321360	9497657	DENND1A	protein_coding	1.30594	5.96659	12.3054	2.44838e-07	2.18733e-05	7.58682	9321360	9497657	DENND1A	protein_coding	0.838454	5.96659	8.82349	5.15821e-06	7.24426e-05	4.36464
ENSGALG00000026426	17356029	17357165	not available	pseudogene	-0.893541	2.1532	-4.37947	0.00139911	0.0425608	-0.81639	17356029	17357165	not available	pseudogene	-1.9994	2.1532	-8.57224	6.66641e-06	8.82379e-05	4.29182	17356029	17357165	not available	pseudogene	-1.10585	2.1532	-4.70026	0.000855569	0.00223143	-0.345303
ENSGALG00000005845	17954812	17987235	SLC7A5	protein_coding	0.94008	4.83619	4.32888	0.00151393	0.0428345	-0.818172	17954812	17987235	SLC7A5	protein_coding	0.0481573	4.83619	0.212732	0.835836	0.862056	-7.04702	17954812	17987235	SLC7A5	protein_coding	-0.891922	4.83619	-4.78524	0.000752894	0.00200972	-0.785374
ENSGALG00000006817	10427975	10468083	CTNNBL1	protein_coding	-0.341123	5.78756	-4.38613	0.00138469	0.0425608	-0.820033	10427975	10468083	CTNNBL1	protein_coding	-0.524046	5.78756	-6.74472	5.23097e-05	0.000248031	1.96216	10427975	10468083	CTNNBL1	protein_coding	-0.182923	5.78756	-2.43643	0.0352031	0.0538677	-4.81597
ENSGALG00000003832	3286872	3310838	TEX264	protein_coding	-0.393785	5.33673	-4.36844	0.00142333	0.0425906	-0.82038	3286872	3310838	TEX264	protein_coding	-0.94799	5.33673	-10.2681	1.31105e-06	4.51341e-05	5.87741	3286872	3310838	TEX264	protein_coding	-0.554205	5.33673	-6.24911	9.77727e-05	0.000422141	1.3369
ENSGALG00000032249	559555	562395	MAX	protein_coding	-0.529414	4.06498	-4.31921	0.00153701	0.0430795	-0.82268	559555	562395	MAX	protein_coding	-1.9029	4.06498	-13.4273	1.07624e-07	1.84636e-05	8.35558	559555	562395	MAX	protein_coding	-1.37349	4.06498	-9.93947	1.76425e-06	4.27234e-05	5.66533
ENSGALG00000009592	29682651	29686884	SRP14	protein_coding	-0.577458	6.04889	-4.38942	0.00137762	0.0425608	-0.824521	29682651	29686884	SRP14	protein_coding	-0.295847	6.04889	-2.28536	0.045525	0.0659675	-5.06897	29682651	29686884	SRP14	protein_coding	0.281611	6.04889	2.20541	0.0521249	0.0760839	-5.20902
ENSGALG00000010238	38027576	38055929	NAP1L1	protein_coding	-0.503515	8.64638	-4.42421	0.00130523	0.0425608	-0.825367	38027576	38055929	NAP1L1	protein_coding	-0.499392	8.64638	-4.26562	0.00167173	0.00375753	-1.76476	38027576	38055929	NAP1L1	protein_coding	0.00412328	8.64638	0.0335211	0.973923	0.977808	-7.36712
ENSGALG00000006020	11643180	11656460	BTBD1	protein_coding	-0.429407	6.36853	-4.40917	0.00133602	0.0425608	-0.826259	11643180	11656460	BTBD1	protein_coding	-0.775755	6.36853	-7.89914	1.36567e-05	0.000123272	3.32966	11643180	11656460	BTBD1	protein_coding	-0.346348	6.36853	-3.53526	0.00545123	0.0106432	-2.97249
ENSGALG00000048013	12188216	12190575	HTD2	protein_coding	-0.435416	5.41669	-4.35544	0.00145245	0.0428345	-0.826419	12188216	12190575	HTD2	protein_coding	-0.158391	5.41669	-1.63546	0.133189	0.172354	-5.98182	12188216	12190575	HTD2	protein_coding	0.277025	5.41669	2.98433	0.0137959	0.0236859	-3.83882
ENSGALG00000042182	131316861	131581649	OXR1	protein_coding	0.371265	6.26769	4.38432	0.00138858	0.0425608	-0.830832	131316861	131581649	OXR1	protein_coding	0.585874	6.26769	6.89223	4.36826e-05	0.000224369	2.14406	131316861	131581649	OXR1	protein_coding	0.214609	6.26769	2.70109	0.0223869	0.0363234	-4.41208
ENSGALG00000042357	23690228	23712610	ARHGAP1	protein_coding	0.484258	4.83758	4.32935	0.00151284	0.0428345	-0.831002	23690228	23712610	ARHGAP1	protein_coding	-0.308957	4.83758	-2.65381	0.0242744	0.0378576	-4.21179	23690228	23712610	ARHGAP1	protein_coding	-0.793215	4.83758	-7.79715	1.52857e-05	0.000127797	3.32224
ENSGALG00000014455	77694435	77702350	LPAR5	protein_coding	-0.391154	5.69454	-4.38728	0.00138222	0.0425608	-0.831113	77694435	77702350	LPAR5	protein_coding	-1.49304	5.69454	-15.7878	2.30012e-08	1.77765e-05	9.9539	77694435	77702350	LPAR5	protein_coding	-1.10188	5.69454	-11.8978	3.3557e-07	2.14332e-05	7.25503
ENSGALG00000038672	1656008	1656514	not available	protein_coding	-0.850674	5.14164	-4.33116	0.00150856	0.0428345	-0.837044	1656008	1656514	not available	protein_coding	-0.0708989	5.14164	-0.389464	0.705149	0.745959	-7.17444	1656008	1656514	not available	protein_coding	0.779775	5.14164	4.31878	0.00153803	0.00362415	-1.53172
ENSGALG00000007513	7193153	7246330	FAM207A	protein_coding	-0.317975	7.09783	-4.41795	0.00131795	0.0425608	-0.839105	7193153	7246330	FAM207A	protein_coding	-0.621756	7.09783	-8.52058	7.03261e-06	9.05861e-05	4.00246	7193153	7246330	FAM207A	protein_coding	-0.303781	7.09783	-4.06779	0.0022873	0.00507797	-2.08661
ENSGALG00000002057	1632534	1635992	POLR2D	protein_coding	-0.528464	4.89542	-4.32154	0.00153142	0.0430649	-0.840549	1632534	1635992	POLR2D	protein_coding	-0.274493	4.89542	-2.34437	0.0411823	0.060364	-4.80233	1632534	1635992	POLR2D	protein_coding	0.25397	4.89542	2.25933	0.0475796	0.0701361	-4.97739
ENSGALG00000043456	4391143	4393274	SMIM7	protein_coding	-0.553207	6.3021	-4.39016	0.00137604	0.0425608	-0.843773	4391143	4393274	SMIM7	protein_coding	-0.371754	6.3021	-2.96481	0.0142627	0.023837	-3.94668	4391143	4393274	SMIM7	protein_coding	0.181452	6.3021	1.45523	0.176454	0.222748	-6.34398
ENSGALG00000033185	271207	272962	TAZ	protein_coding	-0.367454	6.20781	-4.39002	0.00137634	0.0425608	-0.843957	271207	272962	TAZ	protein_coding	-0.756748	6.20781	-8.96207	4.48879e-06	7.36345e-05	4.51987	271207	272962	TAZ	protein_coding	-0.389294	6.20781	-4.676	0.000887531	0.00229723	-1.07412
ENSGALG00000042797	27820731	27874634	not available	protein_coding	-0.421651	5.95302	-4.37134	0.00141693	0.0425608	-0.847039	27820731	27874634	not available	protein_coding	-0.207042	5.95302	-2.17496	0.0548745	0.078006	-5.23569	27820731	27874634	not available	protein_coding	0.21461	5.95302	2.31751	0.0431064	0.0643265	-5.02661
ENSGALG00000047393	89737708	89761162	not available	protein_coding	0.773944	3.9545	4.28491	0.00162184	0.0434532	-0.85211	89737708	89761162	not available	protein_coding	0.263491	3.9545	1.43221	0.182778	0.228309	-5.89833	89737708	89761162	not available	protein_coding	-0.510453	3.9545	-3.4082	0.00673778	0.0127341	-2.92127
ENSGALG00000034456	5152468	5174115	PRELP	protein_coding	-1.13277	4.51782	-4.30004	0.00158382	0.0434532	-0.857461	5152468	5174115	PRELP	protein_coding	-0.9019	4.51782	-3.58328	0.00503382	0.0096718	-2.65207	5152468	5174115	PRELP	protein_coding	0.230875	4.51782	0.897556	0.390648	0.448752	-6.69657
ENSGALG00000051065	3008285	3011383	PYGO2	protein_coding	-0.667431	3.29905	-4.27776	0.00164015	0.043569	-0.862143	3008285	3011383	PYGO2	protein_coding	-1.94698	3.29905	-10.8735	7.7428e-07	3.39666e-05	6.4221	3008285	3011383	PYGO2	protein_coding	-1.27955	3.29905	-7.23843	2.89108e-05	0.000189867	2.91543
ENSGALG00000041052	852388	890389	not available	protein_coding	0.861247	5.01056	4.28321	0.00162618	0.0434532	-0.871142	852388	890389	not available	protein_coding	1.82426	5.01056	9.37641	2.99226e-06	6.27639e-05	5.09929	852388	890389	not available	protein_coding	0.963013	5.01056	6.38997	8.15873e-05	0.000373633	1.48922
ENSGALG00000002488	3194141	3201706	PAIP2B	protein_coding	-0.354568	8.00785	-4.4007	0.00135369	0.0425608	-0.871458	3194141	3201706	PAIP2B	protein_coding	0.227092	8.00785	2.71103	0.0220093	0.0347308	-4.41222	3194141	3201706	PAIP2B	protein_coding	0.58166	8.00785	6.66955	5.74004e-05	0.000292702	1.82513
ENSGALG00000000629	983593	984731	not available	protein_coding	-0.773235	4.89401	-4.29972	0.00158461	0.0434532	-0.872695	983593	984731	not available	protein_coding	-0.368916	4.89401	-2.17246	0.0551061	0.07827	-5.09394	983593	984731	not available	protein_coding	0.40432	4.89401	2.41866	0.0362868	0.0553329	-4.70255
ENSGALG00000005772	5256404	5276844	BOK	protein_coding	-0.513977	5.9268	-4.36541	0.00143006	0.0425906	-0.874389	5256404	5276844	BOK	protein_coding	-1.10208	5.9268	-9.17925	3.62248e-06	6.84386e-05	4.76146	5256404	5276844	BOK	protein_coding	-0.588103	5.9268	-4.94689	0.000592065	0.00164923	-0.622782
ENSGALG00000027375	3665339	3666687	NR2C2AP	protein_coding	-0.534044	3.62852	-4.26518	0.00167288	0.0439066	-0.879778	3665339	3666687	NR2C2AP	protein_coding	-0.900709	3.62852	-7.08355	3.47129e-05	0.000196669	2.67661	3665339	3666687	NR2C2AP	protein_coding	-0.366665	3.62852	-2.99448	0.0135592	0.0233474	-3.46019
ENSGALG00000008613	16492920	16494113	NDUFA1	protein_coding	-0.51985	4.9889	-4.29942	0.00158535	0.0434532	-0.882599	16492920	16494113	NDUFA1	protein_coding	-0.442875	4.9889	-3.76541	0.00372984	0.00745192	-2.39636	16492920	16494113	NDUFA1	protein_coding	0.0769748	4.9889	0.681159	0.51133	0.565183	-6.99033
ENSGALG00000014589	2309232	2317220	not available	protein_coding	-0.737265	7.255	-4.39122	0.00137378	0.0425608	-0.885147	2309232	2317220	not available	protein_coding	-0.462897	7.255	-2.70553	0.0222175	0.0350234	-4.43929	2309232	2317220	not available	protein_coding	0.274368	7.255	1.55537	0.151102	0.194127	-6.22325
ENSGALG00000011130	46271533	46280009	COPS4	protein_coding	-0.340301	6.34119	-4.36396	0.00143331	0.0425906	-0.885707	46271533	46280009	COPS4	protein_coding	-0.276814	6.34119	-3.54886	0.00532947	0.0101436	-2.94047	46271533	46280009	COPS4	protein_coding	0.0634866	6.34119	0.825802	0.428295	0.486322	-7.04071
ENSGALG00000030931	90818664	90825690	HTRA2	protein_coding	-0.463255	5.14468	-4.31024	0.00155872	0.0433382	-0.889291	90818664	90825690	HTRA2	protein_coding	-0.841088	5.14468	-7.75125	1.60865e-05	0.000132467	3.28446	90818664	90825690	HTRA2	protein_coding	-0.377832	5.14468	-3.61087	0.00480922	0.00956114	-2.70743
ENSGALG00000049825	1835496	1837864	not available	lncRNA	-0.399583	7.49265	-4.38747	0.0013818	0.0425608	-0.891795	1835496	1837864	not available	lncRNA	-0.576895	7.49265	-6.22301	0.000101134	0.000391433	1.17063	1835496	1837864	not available	lncRNA	-0.177312	7.49265	-1.84869	0.0944338	0.128484	-5.79926
ENSGALG00000034955	3802569	3810752	DCTN2	protein_coding	-0.450067	6.16182	-4.35873	0.00144504	0.0428323	-0.892785	3802569	3810752	DCTN2	protein_coding	-0.803422	6.16182	-7.72279	1.66059e-05	0.000133982	3.13758	3802569	3810752	DCTN2	protein_coding	-0.353354	6.16182	-3.42919	0.00650532	0.0123694	-3.14226
ENSGALG00000040098	148865563	148883104	EEF1D	protein_coding	-0.56927	10.1637	-4.35558	0.00145214	0.0428345	-0.89383	148865563	148883104	EEF1D	protein_coding	-0.361635	10.1637	-2.66304	0.0238937	0.0373398	-4.41539	148865563	148883104	EEF1D	protein_coding	0.207635	10.1637	1.4516	0.177439	0.223752	-6.24326
ENSGALG00000009943	5717774	5744311	FAM117A	protein_coding	-0.436798	6.50687	-4.3729	0.00141348	0.0425608	-0.896433	5717774	5744311	FAM117A	protein_coding	-1.13787	6.50687	-11.2033	5.87288e-07	3.06572e-05	6.62975	5717774	5744311	FAM117A	protein_coding	-0.701069	6.50687	-6.83827	4.66454e-05	0.000256792	2.0264
ENSGALG00000053765	77844882	77848395	not available	protein_coding	-0.521306	9.55671	-4.36604	0.00142867	0.0425906	-0.897157	77844882	77848395	not available	protein_coding	0.180364	9.55671	1.43332	0.182468	0.228014	-6.34196	77844882	77848395	not available	protein_coding	0.701669	9.55671	5.3037	0.000352997	0.0010908	-0.0340653
ENSGALG00000030775	2154713	2159697	HIGD1A	protein_coding	-0.473391	5.92116	-4.33662	0.00149575	0.0428345	-0.89849	2154713	2159697	HIGD1A	protein_coding	-0.42006	5.92116	-3.88758	0.00305697	0.00627495	-2.32495	2154713	2159697	HIGD1A	protein_coding	0.053331	5.92116	0.506553	0.623517	0.671069	-7.23094
ENSGALG00000013863	97037931	97057122	PSMG2	protein_coding	-0.359177	5.78968	-4.33112	0.00150864	0.0428345	-0.902696	97037931	97057122	PSMG2	protein_coding	-0.554315	5.78968	-6.69046	5.59321e-05	0.000259529	1.89444	97037931	97057122	PSMG2	protein_coding	-0.195138	5.78968	-2.43848	0.03508	0.0537115	-4.80925
ENSGALG00000054593	24096	34218	not available	lncRNA	-0.719585	4.76379	-4.28373	0.00162484	0.0434532	-0.903521	24096	34218	not available	lncRNA	-1.10945	4.76379	-6.48342	7.24608e-05	0.000308902	1.76042	24096	34218	not available	lncRNA	-0.389861	4.76379	-2.33435	0.04189	0.0627676	-4.79601
ENSGALG00000036962	6572282	6591811	KPNB1	protein_coding	-0.408972	7.76174	-4.37882	0.00140053	0.0425608	-0.906088	6572282	6591811	KPNB1	protein_coding	-0.554406	7.76174	-5.81361	0.000173949	0.000593515	0.597226	6572282	6591811	KPNB1	protein_coding	-0.145433	7.76174	-1.46414	0.174058	0.219989	-6.33659
ENSGALG00000001103	9673564	9693756	PSMB7	protein_coding	-0.324696	7.52593	-4.37675	0.00140504	0.0425608	-0.907476	9673564	9693756	PSMB7	protein_coding	-0.213378	7.52593	-2.81047	0.0185652	0.0300153	-4.25546	9673564	9693756	PSMB7	protein_coding	0.111318	7.52593	1.41995	0.186222	0.233447	-6.39769
ENSGALG00000051297	31439	243537	not available	protein_coding	0.782328	9.60018	4.35092	0.00146274	0.0428345	-0.909918	31439	243537	not available	protein_coding	-0.0224536	9.60018	-0.124014	0.903777	0.919649	-7.38358	31439	243537	not available	protein_coding	-0.804782	9.60018	-4.10142	0.00216778	0.00485262	-1.93159
ENSGALG00000008091	23038606	23041095	PTPMT1	protein_coding	-0.738452	2.34887	-4.32993	0.00151146	0.0428345	-0.91321	23038606	23041095	PTPMT1	protein_coding	-0.817029	2.34887	-4.88265	0.000651104	0.00170831	-0.12834	23038606	23041095	PTPMT1	protein_coding	-0.0785771	2.34887	-0.480867	0.641022	0.687404	-6.47075
ENSGALG00000031679	1000601	1001975	POLE4	protein_coding	-0.600889	3.45838	-4.24232	0.00173413	0.0444539	-0.913745	1000601	1001975	POLE4	protein_coding	-0.958214	3.45838	-6.62901	6.03657e-05	0.000273073	2.14282	1000601	1001975	POLE4	protein_coding	-0.357325	3.45838	-2.56414	0.0283005	0.044471	-4.12805
ENSGALG00000043733	2546014	2550924	TMEM50A	protein_coding	-0.390651	6.19398	-4.3336	0.00150283	0.0428345	-0.917499	2546014	2550924	TMEM50A	protein_coding	-0.0574584	6.19398	-0.642793	0.534907	0.588827	-7.15085	2546014	2550924	TMEM50A	protein_coding	0.333193	6.19398	3.81921	0.00341626	0.0071487	-2.48284
ENSGALG00000054244	12043140	12044086	not available	protein_coding	-1.09644	2.72629	-4.26168	0.00168211	0.0440735	-0.91863	12043140	12044086	not available	protein_coding	-1.95347	2.72629	-7.00341	3.82009e-05	0.000206229	2.66766	12043140	12044086	not available	protein_coding	-0.857028	2.72629	-2.98664	0.0137416	0.0236111	-3.18134
ENSGALG00000011533	50665051	50674947	XRCC3	protein_coding	-0.384357	6.27075	-4.33784	0.00149289	0.0428345	-0.918763	50665051	50674947	XRCC3	protein_coding	-0.0403641	6.27075	-0.45802	0.656789	0.701959	-7.27019	50665051	50674947	XRCC3	protein_coding	0.343993	6.27075	3.97347	0.00266092	0.00577303	-2.22803
ENSGALG00000015299	86088878	86107419	TFG	protein_coding	-0.33586	5.97511	-4.32759	0.00151699	0.0428345	-0.919163	86088878	86107419	TFG	protein_coding	-0.339107	5.97511	-4.39232	0.00137143	0.00318563	-1.49758	86088878	86107419	TFG	protein_coding	-0.00324692	5.97511	-0.0433691	0.966266	0.972044	-7.38132
ENSGALG00000033569	508552	539804	not available	protein_coding	-0.524508	5.58156	-4.29524	0.00159578	0.0434532	-0.923761	508552	539804	not available	protein_coding	0.246186	5.58156	2.1127	0.0609348	0.085583	-5.2879	508552	539804	not available	protein_coding	0.770694	5.58156	6.85052	4.5954e-05	0.000254079	2.09651
ENSGALG00000012135	50599346	50602300	ATF4	protein_coding	-0.359502	9.71177	-4.3442	0.00147815	0.0428345	-0.923928	50599346	50602300	ATF4	protein_coding	0.0370275	9.71177	0.428165	0.677662	0.720855	-7.26171	50599346	50602300	ATF4	protein_coding	0.39653	9.71177	4.34204	0.00148315	0.00351532	-1.53181
ENSGALG00000000150	69289315	69296300	RPL9	protein_coding	-0.538095	10.0943	-4.33451	0.00150067	0.0428345	-0.927053	69289315	69296300	RPL9	protein_coding	-0.569426	10.0943	-4.45025	0.00125366	0.00295405	-1.40244	69289315	69296300	RPL9	protein_coding	-0.0313314	10.0943	-0.232132	0.821146	0.84953	-7.26775
ENSGALG00000033001	4796009	4797562	ATP5MF	protein_coding	-0.50287	6.15253	-4.32441	0.00152456	0.0429507	-0.928525	4796009	4797562	ATP5MF	protein_coding	-0.10131	6.15253	-0.883424	0.397874	0.455213	-6.96054	4796009	4797562	ATP5MF	protein_coding	0.401559	6.15253	3.56544	0.00518493	0.0101894	-2.90748
ENSGALG00000003806	3243952	3262378	RHOA	protein_coding	-0.417413	10.0211	-4.33506	0.0014994	0.0428345	-0.930011	3243952	3262378	RHOA	protein_coding	-0.0432367	10.0211	-0.429749	0.676547	0.719769	-7.24692	3243952	3262378	RHOA	protein_coding	0.374176	10.0211	3.52287	0.00556464	0.0108316	-2.88858
ENSGALG00000002399	73221628	73232634	not available	protein_coding	0.56819	6.07848	4.31233	0.00155364	0.0432988	-0.930111	73221628	73232634	not available	protein_coding	0.438572	6.07848	3.31273	0.00790852	0.0142604	-3.27851	73221628	73232634	not available	protein_coding	-0.129618	6.07848	-1.07147	0.30929	0.365239	-6.81197
ENSGALG00000051284	2934	7017	not available	protein_coding	2.19828	3.09091	4.38017	0.00139758	0.0425608	-0.932303	2934	7017	not available	protein_coding	0.92322	3.09091	1.7653	0.10816	0.143102	-4.97662	2934	7017	not available	protein_coding	-1.27506	3.09091	-4.27102	0.0016576	0.00386261	-1.35828
ENSGALG00000045753	9889055	9892119	MRPL12	protein_coding	-0.584761	4.70381	-4.25192	0.00170812	0.0443766	-0.935095	9889055	9892119	MRPL12	protein_coding	-0.565892	4.70381	-4.22716	0.00177604	0.00395037	-1.57844	9889055	9892119	MRPL12	protein_coding	0.0188687	4.70381	0.145788	0.887004	0.905522	-7.16431
ENSGALG00000029270	4968059	4987014	GATA3	protein_coding	-0.50833	5.39177	-4.28636	0.00161816	0.0434532	-0.940952	4968059	4987014	GATA3	protein_coding	-0.543818	5.39177	-4.64259	0.000933649	0.00230804	-1.02661	4968059	4987014	GATA3	protein_coding	-0.0354878	5.39177	-0.31452	0.75963	0.795942	-7.25894
ENSGALG00000043734	1061896	1069535	LIPG	protein_coding	0.485494	4.33671	4.22607	0.00177909	0.0446342	-0.942845	1061896	1069535	LIPG	protein_coding	0.444881	4.33671	3.9192	0.00290442	0.00601004	-1.95935	1061896	1069535	LIPG	protein_coding	-0.0406131	4.33671	-0.433478	0.673926	0.717793	-7.08612
ENSGALG00000007267	18421736	18424810	MVD	protein_coding	-0.673494	3.32591	-4.22059	0.00179454	0.0446345	-0.945527	18421736	18424810	MVD	protein_coding	-1.32452	3.32591	-7.88096	1.39328e-05	0.000124629	3.63601	18421736	18424810	MVD	protein_coding	-0.651029	3.32591	-3.94475	0.00278701	0.00600587	-1.75138
ENSGALG00000011965	49688865	49725642	ZC3H7B	protein_coding	0.405829	5.6701	4.28812	0.0016137	0.0434532	-0.954143	49688865	49725642	ZC3H7B	protein_coding	-0.22576	5.6701	-2.34504	0.0411351	0.0603063	-4.8883	49688865	49725642	ZC3H7B	protein_coding	-0.631589	5.6701	-7.19234	3.05189e-05	0.000196885	2.50284
ENSGALG00000021399	7902891	7923210	not available	protein_coding	1.00817	4.0735	4.21001	0.00182476	0.0448403	-0.959446	7902891	7923210	not available	protein_coding	0.919048	4.0735	3.85998	0.00319702	0.00652841	-1.93616	7902891	7923210	not available	protein_coding	-0.0891242	4.0735	-0.5062	0.623756	0.671279	-7.01483
ENSGALG00000050805	962108	967992	not available	protein_coding	-0.753537	3.39373	-4.20966	0.00182576	0.0448403	-0.960807	962108	967992	not available	protein_coding	-1.26318	3.39373	-6.82367	4.74838e-05	0.000235424	2.39875	962108	967992	not available	protein_coding	-0.509641	3.39373	-2.78933	0.0192487	0.0317824	-3.70364
ENSGALG00000027035	177652330	177658052	RPL21	protein_coding	-0.501478	10.603	-4.29669	0.00159215	0.0434532	-0.972802	177652330	177658052	RPL21	protein_coding	-0.273493	10.603	-2.25167	0.0482012	0.0693674	-5.07868	177652330	177658052	RPL21	protein_coding	0.227985	10.603	1.77816	0.105932	0.142162	-5.76124
ENSGALG00000031735	289584	293008	CD5	protein_coding	-0.606843	5.04056	-4.27135	0.00165673	0.0437823	-0.974594	289584	293008	CD5	protein_coding	-2.46133	5.04056	-14.2922	5.95187e-08	1.84636e-05	8.98926	289584	293008	CD5	protein_coding	-1.85449	5.04056	-10.9596	7.19886e-07	2.81967e-05	6.53741
ENSGALG00000010175	30393097	30399049	HSP90AB1	protein_coding	-0.387404	5.87222	-4.28927	0.00161079	0.0434532	-0.975561	30393097	30399049	HSP90AB1	protein_coding	-0.707529	5.87222	-7.7871	1.54572e-05	0.000130989	3.24583	30393097	30399049	HSP90AB1	protein_coding	-0.320124	5.87222	-3.62604	0.00469012	0.00937413	-2.78253
ENSGALG00000028971	7577987	7580140	NKIRAS2	protein_coding	-0.518142	5.81584	-4.28886	0.00161183	0.0434532	-0.97799	7577987	7580140	NKIRAS2	protein_coding	-0.904313	5.81584	-7.41283	2.36073e-05	0.000160029	2.79921	7577987	7580140	NKIRAS2	protein_coding	-0.386171	5.81584	-3.23232	0.00905651	0.0164522	-3.44911
ENSGALG00000041078	114046400	114047548	MID1IP1	protein_coding	-0.913344	3.22115	-4.2041	0.00184188	0.0450321	-0.978881	114046400	114047548	MID1IP1	protein_coding	-0.618867	3.22115	-3.02472	0.0128787	0.0217895	-3.31624	114046400	114047548	MID1IP1	protein_coding	0.294477	3.22115	1.43471	0.182081	0.229005	-5.80482
ENSGALG00000012172	50691560	50697388	RPL3	protein_coding	-0.542138	9.59138	-4.30935	0.0015609	0.0433382	-0.981819	50691560	50697388	RPL3	protein_coding	-0.38752	9.59138	-2.9742	0.0140361	0.0235119	-3.91336	50691560	50697388	RPL3	protein_coding	0.154618	9.59138	1.1272	0.286139	0.341154	-6.66653
ENSGALG00000008421	24156326	24162006	PEX16	protein_coding	-0.330248	6.17254	-4.29468	0.00159718	0.0434532	-0.98419	24156326	24162006	PEX16	protein_coding	-0.428475	6.17254	-5.56999	0.000242824	0.000770154	0.305048	24156326	24162006	PEX16	protein_coding	-0.0982266	6.17254	-1.30479	0.22137	0.271913	-6.5319
ENSGALG00000008587	24811174	24817551	NDUFAF1	protein_coding	-0.369718	6.6016	-4.31225	0.00155384	0.0432988	-0.986356	24811174	24817551	NDUFAF1	protein_coding	-0.455336	6.6016	-5.26963	0.000370577	0.00108008	-0.179731	24811174	24817551	NDUFAF1	protein_coding	-0.0856176	6.6016	-0.987248	0.346947	0.404054	-6.9018
ENSGALG00000031160	50079169	50085060	GRSF1	protein_coding	-0.403658	5.50474	-4.25546	0.00169862	0.0442768	-0.992099	50079169	50085060	GRSF1	protein_coding	-0.329309	5.50474	-3.53649	0.00544007	0.0103285	-2.8687	50079169	50085060	GRSF1	protein_coding	0.074349	5.50474	0.832072	0.424911	0.482944	-6.96378
ENSGALG00000047536	304496	306044	not available	pseudogene	-0.674814	3.17382	-4.18874	0.00188716	0.045345	-0.992239	304496	306044	not available	pseudogene	-1.55078	3.17382	-8.86126	4.9656e-06	7.69342e-05	4.65354	304496	306044	not available	pseudogene	-0.875968	3.17382	-5.11493	0.000463029	0.00135468	0.111774
ENSGALG00000021473	708886	719090	FAM192A	protein_coding	-0.369021	6.56767	-4.29884	0.00158681	0.0434532	-0.995363	708886	719090	FAM192A	protein_coding	0.0137613	6.56767	0.159786	0.876251	0.896484	-7.38927	708886	719090	FAM192A	protein_coding	0.382782	6.56767	4.47562	0.0012055	0.00295955	-1.40949
ENSGALG00000041266	392257	395386	CNN1	protein_coding	-1.18769	1.82836	-4.37301	0.00141324	0.0425608	-0.995858	392257	395386	CNN1	protein_coding	-0.76429	1.82836	-3.05789	0.0121719	0.0207193	-2.98094	392257	395386	CNN1	protein_coding	0.423399	1.82836	1.63453	0.133385	0.174223	-5.18825
ENSGALG00000013639	2556373	2558963	SYF2	protein_coding	-0.391151	6.21673	-4.28277	0.0016273	0.0434532	-1.00137	2556373	2558963	SYF2	protein_coding	-0.28625	6.21673	-3.14805	0.0104443	0.0181795	-3.6154	2556373	2558963	SYF2	protein_coding	0.104901	6.21673	1.177	0.266616	0.320365	-6.68311
ENSGALG00000002160	1784065	1786985	B2M	protein_coding	-0.586359	10.9794	-4.26697	0.00166816	0.0439066	-1.00202	1784065	1786985	B2M	protein_coding	-0.98151	10.9794	-7.00811	3.79862e-05	0.000205366	2.31825	1784065	1786985	B2M	protein_coding	-0.395151	10.9794	-2.67017	0.023604	0.0380209	-4.3136
ENSGALG00000050969	2635119	2637866	RBM15B	protein_coding	-0.442762	4.20869	-4.18536	0.00189727	0.0454191	-1.0082	2635119	2637866	RBM15B	protein_coding	-0.506005	4.20869	-4.86015	0.000673238	0.00175708	-0.477807	2635119	2637866	RBM15B	protein_coding	-0.0632432	4.20869	-0.639353	0.537051	0.590113	-6.86366
ENSGALG00000039818	1805278	1860794	GLG1	protein_coding	0.477473	5.47449	4.24703	0.0017213	0.0444539	-1.00885	1805278	1860794	GLG1	protein_coding	-0.801084	5.47449	-6.69724	5.54652e-05	0.000258064	1.98781	1805278	1860794	GLG1	protein_coding	-1.27856	5.47449	-11.7432	3.79134e-07	2.20602e-05	7.13178
ENSGALG00000050470	194473	214867	OPN1LW	protein_coding	1.23896	3.1766	4.19104	0.00188029	0.0453218	-1.01092	194473	214867	OPN1LW	protein_coding	0.38861	3.1766	1.25696	0.237508	0.28842	-5.87647	194473	214867	OPN1LW	protein_coding	-0.850346	3.1766	-3.63355	0.00463234	0.00927313	-2.38473
ENSGALG00000029694	2273668	2282345	SNTA1	protein_coding	-0.605917	3.81682	-4.17158	0.00193911	0.0457344	-1.01392	2273668	2282345	SNTA1	protein_coding	-0.240906	3.81682	-1.76003	0.109087	0.144129	-5.49793	2273668	2282345	SNTA1	protein_coding	0.365011	3.81682	2.76418	0.0200951	0.0330166	-3.91404
ENSGALG00000038400	3926370	3929942	TOMM40L	protein_coding	-0.487147	5.25872	-4.23558	0.00175264	0.0445531	-1.01457	3926370	3929942	TOMM40L	protein_coding	-0.803347	5.25872	-6.9419	4.11353e-05	0.000216224	2.27916	3926370	3929942	TOMM40L	protein_coding	-0.3162	5.25872	-2.82732	0.0180377	0.0300058	-4.07426
ENSGALG00000039205	2074652	2086546	not available	protein_coding	-0.516938	5.55637	-4.25462	0.00170087	0.0442768	-1.01933	2074652	2086546	not available	protein_coding	-1.21338	5.55637	-9.67377	2.25661e-06	5.63381e-05	5.2935	2074652	2086546	not available	protein_coding	-0.696438	5.55637	-5.665	0.000212995	0.000739389	0.498964
ENSGALG00000006648	8803892	8857762	SPECC1L	protein_coding	0.498498	5.70505	4.22996	0.00176821	0.0446342	-1.02223	8803892	8857762	SPECC1L	protein_coding	0.920349	5.70505	7.90268	1.36037e-05	0.000123264	3.43081	8803892	8857762	SPECC1L	protein_coding	0.421851	5.70505	4.09603	0.00218647	0.00488659	-2.01247
ENSGALG00000015626	81997699	82036497	not available	protein_coding	0.774251	4.17174	4.16428	0.00196168	0.0460545	-1.02404	81997699	82036497	not available	protein_coding	1.21654	4.17174	6.81984	4.77064e-05	0.000236057	2.32936	81997699	82036497	not available	protein_coding	0.442289	4.17174	3.20337	0.00951065	0.0171776	-3.34243
ENSGALG00000031139	11198197	11200471	LSM3	protein_coding	-0.501951	5.33244	-4.21988	0.00179654	0.0446345	-1.03176	11198197	11200471	LSM3	protein_coding	-0.400277	5.33244	-3.44939	0.00628945	0.0116911	-2.99314	11198197	11200471	LSM3	protein_coding	0.101674	5.33244	0.909425	0.384651	0.442491	-6.8654
ENSGALG00000006691	11881167	11884058	ARPC4	protein_coding	-0.551246	7.66821	-4.29555	0.001595	0.0434532	-1.03755	11881167	11884058	ARPC4	protein_coding	-0.868904	7.66821	-6.66066	5.80364e-05	0.000265759	1.75629	11881167	11884058	ARPC4	protein_coding	-0.317657	7.66821	-2.34096	0.0414219	0.062151	-5.01705
ENSGALG00000009570	29180275	29311574	ATP6V1D	protein_coding	-0.390094	6.63494	-4.27221	0.0016545	0.0437823	-1.04201	29180275	29311574	ATP6V1D	protein_coding	-0.0427043	6.63494	-0.465315	0.651735	0.697594	-7.29248	29180275	29311574	ATP6V1D	protein_coding	0.347389	6.63494	3.79179	0.00357252	0.00742453	-2.54299
ENSGALG00000026421	4418139	4426935	PSMB2	protein_coding	-0.4171	6.98488	-4.28492	0.00162182	0.0434532	-1.04201	4418139	4426935	PSMB2	protein_coding	-0.445887	6.98488	-4.52212	0.00112225	0.00269108	-1.36075	4418139	4426935	PSMB2	protein_coding	-0.0287865	6.98488	-0.287011	0.779999	0.814534	-7.36929
ENSGALG00000011174	40804438	40810410	PSMB1	protein_coding	-0.401563	7.17292	-4.28513	0.00162128	0.0434532	-1.04561	40804438	40810410	PSMB1	protein_coding	-0.282471	7.17292	-2.96282	0.0143111	0.0239099	-3.99132	40804438	40810410	PSMB1	protein_coding	0.119092	7.17292	1.22248	0.249728	0.302391	-6.64853
ENSGALG00000013886	96632938	96858886	LDLRAD4	protein_coding	-0.406272	6.93508	-4.27899	0.00163697	0.043569	-1.0519	96632938	96858886	LDLRAD4	protein_coding	-0.366623	6.93508	-3.80829	0.00347758	0.00701825	-2.54057	96632938	96858886	LDLRAD4	protein_coding	0.0396489	6.93508	0.404637	0.694316	0.73658	-7.32456
ENSGALG00000034345	7870154	7870780	not available	pseudogene	-0.825066	2.22953	-4.22634	0.00177835	0.0446342	-1.05994	7870154	7870780	not available	pseudogene	-0.952382	2.22953	-4.95628	0.000583926	0.00156032	-0.00535519	7870154	7870780	not available	pseudogene	-0.127316	2.22953	-0.67415	0.51559	0.5694	-6.31949
ENSGALG00000005328	2387986	2392484	IBA57	protein_coding	-0.50494	5.55945	-4.21217	0.00181854	0.0448403	-1.06641	2387986	2392484	IBA57	protein_coding	-0.394126	5.55945	-3.34693	0.00746677	0.0135723	-3.20665	2387986	2392484	IBA57	protein_coding	0.110814	5.55945	0.972425	0.353913	0.411353	-6.84158
ENSGALG00000020262	16483185	16488068	NKAP	protein_coding	-0.435167	5.63076	-4.20965	0.0018258	0.0448403	-1.06683	16483185	16488068	NKAP	protein_coding	0.0149154	5.63076	0.148815	0.884676	0.903446	-7.30147	16483185	16488068	NKAP	protein_coding	0.450083	5.63076	4.67326	0.000891219	0.00230483	-1.04097
ENSGALG00000035230	89801439	90172395	not available	protein_coding	3.12627	3.50816	5.11379	0.000463797	0.0317908	-1.06832	89801439	90172395	not available	protein_coding	7.01021	3.50816	11.8333	3.5305e-07	2.4179e-05	5.70043	89801439	90172395	not available	protein_coding	3.88394	3.50816	18.2157	5.79889e-09	1.59595e-05	11.0943
ENSGALG00000029172	194303527	194307071	NDUFC2	protein_coding	-0.728502	5.2095	-4.18407	0.00190113	0.0454191	-1.06989	194303527	194307071	NDUFC2	protein_coding	-0.284167	5.2095	-1.72117	0.116144	0.152469	-5.83851	194303527	194307071	NDUFC2	protein_coding	0.444335	5.2095	2.73991	0.0209477	0.0342561	-4.21369
ENSGALG00000026944	57851512	57852963	ARF6	protein_coding	-0.438532	7.22142	-4.27139	0.00165663	0.0437823	-1.07113	57851512	57852963	ARF6	protein_coding	-0.718623	7.22142	-6.89973	4.32877e-05	0.000223046	2.0717	57851512	57852963	ARF6	protein_coding	-0.280091	7.22142	-2.61551	0.0259193	0.0412356	-4.56361
ENSGALG00000051583	87246820	87266313	not available	lncRNA	1.36927	4.22504	4.13079	0.00206877	0.0467662	-1.07176	87246820	87266313	not available	lncRNA	1.86305	4.22504	5.80483	0.000176028	0.000598877	1.0196	87246820	87266313	not available	lncRNA	0.493785	4.22504	2.23809	0.0493222	0.072392	-5.03418
ENSGALG00000037087	66300751	66313307	RPF2	protein_coding	-0.355427	6.17003	-4.23731	0.00174786	0.0445052	-1.07811	66300751	66313307	RPF2	protein_coding	-0.583795	6.17003	-6.93354	4.15524e-05	0.000217449	2.16916	66300751	66313307	RPF2	protein_coding	-0.228368	6.17003	-2.75803	0.0203079	0.0333235	-4.2997
ENSGALG00000000476	4410028	4620737	LRRTM4	protein_coding	1.15709	4.06084	4.13008	0.00207113	0.0467662	-1.08529	4410028	4620737	LRRTM4	protein_coding	2.7665	4.06084	10.5333	1.0376e-06	3.95318e-05	6.17133	4410028	4620737	LRRTM4	protein_coding	1.60941	4.06084	9.09224	3.94551e-06	6.22645e-05	4.76457
ENSGALG00000026978	967160	970056	RPL29	protein_coding	-0.687678	9.45989	-4.24429	0.00172875	0.0444539	-1.08632	967160	970056	RPL29	protein_coding	-0.692252	9.45989	-4.14903	0.00200969	0.00439387	-1.9253	967160	970056	RPL29	protein_coding	-0.00457375	9.45989	-0.0261042	0.979691	0.982763	-7.33389
ENSGALG00000002210	1762469	1763840	PPIB	protein_coding	-0.525632	7.83897	-4.25971	0.00168731	0.0441346	-1.09339	1762469	1763840	PPIB	protein_coding	-0.698815	7.83897	-5.54891	0.00025003	0.00078861	0.211879	1762469	1763840	PPIB	protein_coding	-0.173183	7.83897	-1.31889	0.216788	0.266734	-6.52221
ENSGALG00000038720	65887688	65893668	not available	lncRNA	-0.913023	2.68989	-4.13929	0.00204102	0.0467662	-1.09393	65887688	65893668	not available	lncRNA	-1.15671	2.68989	-5.19388	0.000413097	0.00117982	0.280558	65887688	65893668	not available	lncRNA	-0.243684	2.68989	-1.0966	0.298679	0.354239	-6.04861
ENSGALG00000041969	138494790	138611280	MTSS1	protein_coding	0.787857	5.74326	4.17984	0.00191391	0.0454191	-1.0945	138494790	138611280	MTSS1	protein_coding	1.29821	5.74326	6.92873	4.17946e-05	0.00021827	2.26293	138494790	138611280	MTSS1	protein_coding	0.51035	5.74326	3.16306	0.010182	0.0182145	-3.607
ENSGALG00000003625	5484215	5485837	NDUFS5	protein_coding	-0.631836	5.45336	-4.18234	0.00190635	0.0454191	-1.09909	5484215	5485837	NDUFS5	protein_coding	-0.498441	5.45336	-3.38775	0.00697251	0.0127874	-3.11896	5484215	5485837	NDUFS5	protein_coding	0.133395	5.45336	0.92806	0.375367	0.433044	-6.85587
ENSGALG00000030313	1172527	1180757	RAD51	protein_coding	-0.744025	5.51851	-4.19804	0.00185959	0.04513	-1.10359	1172527	1180757	RAD51	protein_coding	-1.01755	5.51851	-5.72379	0.000196525	0.000653551	0.579245	1172527	1180757	RAD51	protein_coding	-0.273525	5.51851	-1.55067	0.152217	0.195429	-6.14074
ENSGALG00000011209	48603440	48669491	EVL	protein_coding	-0.40777	8.53854	-4.24227	0.00173426	0.0444539	-1.10651	48603440	48669491	EVL	protein_coding	-1.10158	8.53854	-11.3374	5.25904e-07	2.96865e-05	6.73684	48603440	48669491	EVL	protein_coding	-0.693811	8.53854	-6.76788	5.08413e-05	0.000271808	1.95872
ENSGALG00000002157	1790978	1793271	RPS17	protein_coding	-0.593438	9.80189	-4.22088	0.00179373	0.0446345	-1.11151	1790978	1793271	RPS17	protein_coding	-0.843637	9.80189	-5.86582	0.000162122	0.000562534	0.733181	1790978	1793271	RPS17	protein_coding	-0.250199	9.80189	-1.65081	0.129979	0.170383	-5.9992
ENSGALG00000008435	11763927	11776913	SUMO1	protein_coding	-0.448098	7.14729	-4.23841	0.00174484	0.0445021	-1.11751	11763927	11776913	SUMO1	protein_coding	-0.0310566	7.14729	-0.287976	0.779281	0.812569	-7.38645	11763927	11776913	SUMO1	protein_coding	0.417042	7.14729	3.7909	0.00357767	0.00743322	-2.54474
ENSGALG00000031325	208994	283021	TGFB1	protein_coding	-0.363354	8.1704	-4.24065	0.00173868	0.0444928	-1.12013	208994	283021	TGFB1	protein_coding	-0.172689	8.1704	-1.95331	0.0794924	0.108212	-5.66031	208994	283021	TGFB1	protein_coding	0.190665	8.1704	2.06054	0.0665005	0.094454	-5.44431
ENSGALG00000028119	226527	229835	CDC42SE1	protein_coding	-0.520405	6.3511	-4.22333	0.0017868	0.0446345	-1.1205	226527	229835	CDC42SE1	protein_coding	-1.2322	6.3511	-9.80215	2.0022e-06	5.34949e-05	5.35744	226527	229835	CDC42SE1	protein_coding	-0.711798	6.3511	-5.63924	0.000220672	0.000760026	0.393119
ENSGALG00000029837	104460533	104460646	OST4	protein_coding	-0.937699	4.58983	-4.12661	0.00208257	0.0467662	-1.12448	104460533	104460646	OST4	protein_coding	-1.51788	4.58983	-6.43329	7.72113e-05	0.000322498	1.74151	104460533	104460646	OST4	protein_coding	-0.58018	4.58983	-2.44412	0.0347443	0.0532718	-4.52154
ENSGALG00000009565	29170078	29180567	EIF2S1	protein_coding	-0.33856	6.88025	-4.22835	0.00177273	0.0446342	-1.12579	29170078	29180567	EIF2S1	protein_coding	-0.360603	6.88025	-4.45224	0.00124982	0.00294591	-1.46716	29170078	29180567	EIF2S1	protein_coding	-0.0220434	6.88025	-0.269372	0.793154	0.825745	-7.37436
ENSGALG00000031495	76336588	76572049	TRIO	protein_coding	0.581229	5.22564	4.12717	0.00208073	0.0467662	-1.12641	76336588	76572049	TRIO	protein_coding	1.54146	5.22564	11.3546	5.18555e-07	2.94372e-05	6.85704	76336588	76572049	TRIO	protein_coding	0.96023	5.22564	8.49299	7.23706e-06	8.63763e-05	4.04303
ENSGALG00000015008	25197569	25213519	ZNF366	protein_coding	0.709737	3.83193	4.09262	0.0021984	0.047945	-1.12747	25197569	25213519	ZNF366	protein_coding	1.18149	3.83193	7.11309	3.35156e-05	0.000193023	2.72818	25197569	25213519	ZNF366	protein_coding	0.471757	3.83193	3.68181	0.00427818	0.00866472	-2.45887
ENSGALG00000011403	49243125	49258059	SRP72	protein_coding	-0.324714	6.96679	-4.22736	0.00177548	0.0446342	-1.13093	49243125	49258059	SRP72	protein_coding	-0.41322	6.96679	-5.31125	0.000349226	0.00103235	-0.129174	49243125	49258059	SRP72	protein_coding	-0.0885055	6.96679	-1.12166	0.288377	0.343609	-6.76523
ENSGALG00000003882	7303677	7318189	SMARCE1	protein_coding	-0.353077	7.70769	-4.23293	0.00175997	0.0445916	-1.13443	7303677	7318189	SMARCE1	protein_coding	-0.00444893	7.70769	-0.0517616	0.959744	0.966987	-7.43324	7303677	7318189	SMARCE1	protein_coding	0.348628	7.70769	3.9152	0.00292329	0.00625667	-2.32357
ENSGALG00000047833	180234	181683	MED11	protein_coding	-0.898616	2.92553	-4.08508	0.002225	0.047945	-1.14105	180234	181683	MED11	protein_coding	-2.18483	2.92553	-8.58455	6.58225e-06	8.77449e-05	4.37003	180234	181683	MED11	protein_coding	-1.28622	2.92553	-5.03447	0.000520605	0.00148659	0.0627588
ENSGALG00000039532	6504558	6505987	PHC2	protein_coding	-0.508428	4.66712	-4.11954	0.00210613	0.0470023	-1.14321	6504558	6505987	PHC2	protein_coding	-0.747178	4.66712	-6.06074	0.00012505	0.000460879	1.19402	6504558	6505987	PHC2	protein_coding	-0.238749	4.66712	-2.01633	0.0715934	0.10082	-5.31619
ENSGALG00000008858	10131713	10143027	MDH1	protein_coding	-0.48741	7.12325	-4.22187	0.00179093	0.0446345	-1.14424	10131713	10143027	MDH1	protein_coding	-0.336224	7.12325	-2.86739	0.0168434	0.027556	-4.15543	10131713	10143027	MDH1	protein_coding	0.151186	7.12325	1.26236	0.235637	0.287095	-6.60205
ENSGALG00000011468	23232312	23248990	IGFBP5	protein_coding	-1.47638	6.39113	-4.19771	0.00186058	0.04513	-1.14452	23232312	23248990	IGFBP5	protein_coding	-0.0532848	6.39113	-0.156488	0.878782	0.898503	-7.40971	23232312	23248990	IGFBP5	protein_coding	1.4231	6.39113	3.9708	0.00267236	0.0057954	-2.2048
ENSGALG00000027255	39775061	40667438	NRXN3	protein_coding	1.76133	4.5171	4.11964	0.0021058	0.0470023	-1.1469	39775061	40667438	NRXN3	protein_coding	5.21779	4.5171	12.8215	1.66424e-07	1.84636e-05	7.71412	39775061	40667438	NRXN3	protein_coding	3.45646	4.5171	14.6586	4.67669e-08	1.59595e-05	9.24587
ENSGALG00000004055	2679816	2775732	C7orf50	protein_coding	-0.561312	5.33027	-4.14853	0.0020113	0.0466965	-1.14824	2679816	2775732	C7orf50	protein_coding	-0.713098	5.33027	-5.29676	0.000356504	0.00105001	-0.00081715	2679816	2775732	C7orf50	protein_coding	-0.151787	5.33027	-1.16851	0.269866	0.323915	-6.59209
ENSGALG00000003879	5688384	5696791	MFSD2A	protein_coding	-1.02495	2.62261	-4.08712	0.00221777	0.047945	-1.15353	5688384	5696791	MFSD2A	protein_coding	-1.59348	2.62261	-6.05173	0.000126545	0.00046445	1.47139	5688384	5696791	MFSD2A	protein_coding	-0.568529	2.62261	-2.09226	0.0630612	0.090069	-4.67064
ENSGALG00000005796	8001344	8004755	XBP1	protein_coding	-0.475887	6.94094	-4.20755	0.00183186	0.0448586	-1.16117	8001344	8004755	XBP1	protein_coding	-0.443526	6.94094	-3.87798	0.00310495	0.00636239	-2.42067	8001344	8004755	XBP1	protein_coding	0.0323612	6.94094	0.278648	0.786227	0.819701	-7.37106
ENSGALG00000012456	51413962	51423737	RAC2	protein_coding	-0.463752	8.99857	-4.19783	0.00186022	0.04513	-1.16256	51413962	51423737	RAC2	protein_coding	-1.64763	8.99857	-14.9438	3.89122e-08	1.84636e-05	9.42207	51413962	51423737	RAC2	protein_coding	-1.18387	8.99857	-10.1499	1.45742e-06	3.97464e-05	5.71091
ENSGALG00000014331	75399377	75413553	FKBP4	protein_coding	-0.508015	7.99989	-4.21481	0.00181097	0.0448362	-1.16337	75399377	75413553	FKBP4	protein_coding	-0.207463	7.99989	-1.66691	0.12669	0.164875	-6.09001	75399377	75413553	FKBP4	protein_coding	0.300552	7.99989	2.31479	0.0433062	0.0645954	-5.03984
ENSGALG00000010774	25524304	25575125	SSBP3	protein_coding	-0.507152	7.28469	-4.21396	0.00181342	0.0448362	-1.16477	25524304	25575125	SSBP3	protein_coding	-0.925471	7.28469	-7.58352	1.94243e-05	0.0001452	2.91815	25524304	25575125	SSBP3	protein_coding	-0.418319	7.28469	-3.31413	0.00788986	0.0145883	-3.36427
ENSGALG00000002675	4137342	4159954	SCUBE3	protein_coding	1.17714	2.06944	4.27884	0.00163737	0.043569	-1.16684	4137342	4159954	SCUBE3	protein_coding	0.555975	2.06944	1.97295	0.0769469	0.105185	-4.59076	4137342	4159954	SCUBE3	protein_coding	-0.621169	2.06944	-3.17274	0.0100165	0.0179665	-2.94297
ENSGALG00000012932	58965081	59072088	FGD4	protein_coding	0.479469	5.54956	4.12967	0.00207247	0.0467662	-1.17093	58965081	59072088	FGD4	protein_coding	0.421907	5.54956	3.65251	0.00448971	0.00876033	-2.62867	58965081	59072088	FGD4	protein_coding	-0.0575622	5.54956	-0.566497	0.583622	0.633774	-7.19822
ENSGALG00000048772	1521166	1522786	not available	lncRNA	-3.51751	0.825436	-4.55936	0.00105997	0.0399151	-1.17219	1521166	1522786	not available	lncRNA	-4.4631	0.825436	-5.39133	0.000311762	0.000940617	0.642451	1521166	1522786	not available	lncRNA	-0.945591	0.825436	-0.90534	0.386708	0.444591	-5.48293
ENSGALG00000005393	2449662	2461758	ARF1	protein_coding	-0.370867	8.59379	-4.20108	0.00185069	0.04513	-1.1741	2449662	2461758	ARF1	protein_coding	-0.503559	8.59379	-5.5644	0.000244711	0.00077502	0.25504	2449662	2461758	ARF1	protein_coding	-0.132692	8.59379	-1.39219	0.194233	0.242164	-6.39751
ENSGALG00000008675	16561047	16563108	SLC25A5	protein_coding	-0.544635	6.56657	-4.19151	0.00187891	0.0453218	-1.17555	16561047	16563108	SLC25A5	protein_coding	-0.931247	6.56657	-7.09907	3.40785e-05	0.000195007	2.34964	16561047	16563108	SLC25A5	protein_coding	-0.386612	6.56657	-2.92242	0.0153324	0.0259782	-4.02931
ENSGALG00000016772	134464050	134469956	PDCL3	protein_coding	-0.367816	5.68098	-4.14263	0.00203023	0.0467662	-1.1756	134464050	134469956	PDCL3	protein_coding	-0.0947981	5.68098	-1.09213	0.300545	0.354749	-6.69741	134464050	134469956	PDCL3	protein_coding	0.273018	5.68098	3.28636	0.00826749	0.0152005	-3.35516
ENSGALG00000002644	4130378	4134782	RPL10A	protein_coding	-0.464737	9.67681	-4.18041	0.00191218	0.0454191	-1.1794	4130378	4134782	RPL10A	protein_coding	-0.556158	9.67681	-4.86626	0.000667147	0.00174444	-0.760831	4130378	4134782	RPL10A	protein_coding	-0.0914209	9.67681	-0.757765	0.46618	0.522509	-7.01266
ENSGALG00000011531	46718130	46743511	APAF1	protein_coding	0.591278	4.79433	4.09489	0.00219045	0.047945	-1.18245	46718130	46743511	APAF1	protein_coding	-0.341984	4.79433	-2.2493	0.0483952	0.0696205	-4.86258	46718130	46743511	APAF1	protein_coding	-0.933261	4.79433	-7.1324	3.27574e-05	0.000205793	2.52706
ENSGALG00000004825	1879807	1888342	not available	protein_coding	-0.35094	5.71288	-4.14456	0.00202403	0.0467662	-1.18298	1879807	1888342	not available	protein_coding	-0.411175	5.71288	-4.89468	0.000639586	0.00168356	-0.665815	1879807	1888342	not available	protein_coding	-0.0602348	5.71288	-0.746016	0.472935	0.529028	-7.05841
ENSGALG00000031593	1985097	1986199	TMSB15B	protein_coding	-0.462957	8.9472	-4.18907	0.00188616	0.045345	-1.18332	1985097	1986199	TMSB15B	protein_coding	-0.792567	8.9472	-7.03071	3.69719e-05	0.000202666	2.26645	1985097	1986199	TMSB15B	protein_coding	-0.32961	8.9472	-2.77252	0.0198105	0.0326119	-4.23934
ENSGALG00000032161	9744885	9778936	SCUBE2	protein_coding	1.28733	1.92852	4.47832	0.0012005	0.0419004	-1.19173	9744885	9778936	SCUBE2	protein_coding	1.93563	1.92852	7.00269	3.82339e-05	0.00020627	2.5749	9744885	9778936	SCUBE2	protein_coding	0.648303	1.92852	3.80855	0.00347612	0.00725563	-1.90147
ENSGALG00000005095	5166891	5181671	SLC25A25	protein_coding	-0.414636	5.48246	-4.12545	0.00208642	0.0467662	-1.19463	5166891	5181671	SLC25A25	protein_coding	-0.302488	5.48246	-3.07108	0.0119019	0.0203198	-3.67067	5166891	5181671	SLC25A25	protein_coding	0.112147	5.48246	1.1836	0.264109	0.317751	-6.61393
ENSGALG00000052676	27032744	27040167	CYP2J22	protein_coding	-0.408042	5.56064	-4.13029	0.00207042	0.0467662	-1.19583	27032744	27040167	CYP2J22	protein_coding	-0.50487	5.56064	-5.15446	0.000437266	0.00123665	-0.251205	27032744	27040167	CYP2J22	protein_coding	-0.0968281	5.56064	-1.02526	0.329549	0.385898	-6.78746
ENSGALG00000007944	9813840	9920479	HECW2	protein_coding	1.34148	3.84102	4.0758	0.00225822	0.0482906	-1.19632	9813840	9920479	HECW2	protein_coding	3.21737	3.84102	10.4294	1.13645e-06	4.15453e-05	6.03672	9813840	9920479	HECW2	protein_coding	1.87589	3.84102	9.79892	2.00821e-06	4.49463e-05	5.47897
ENSGALG00000015591	80933353	80968494	ACOX3	protein_coding	0.682468	3.71695	4.04627	0.0023674	0.0495952	-1.19806	80933353	80968494	ACOX3	protein_coding	1.26989	3.71695	7.92718	1.32428e-05	0.000121364	3.6798	80933353	80968494	ACOX3	protein_coding	0.58742	3.71695	4.8145	0.00072065	0.00194018	-0.588196
ENSGALG00000010255	21528403	21538668	NASP	protein_coding	-0.331832	6.07254	-4.1453	0.00202164	0.0467662	-1.20805	21528403	21538668	NASP	protein_coding	-0.305599	6.07254	-3.83538	0.00332746	0.00675435	-2.42736	21528403	21538668	NASP	protein_coding	0.0262333	6.07254	0.338641	0.741926	0.779923	-7.32506
ENSGALG00000014213	69701235	69786844	PRR5	protein_coding	-0.492911	5.51782	-4.13424	0.00205747	0.0467662	-1.21428	69701235	69786844	PRR5	protein_coding	-1.6632	5.51782	-12.9	1.57123e-07	1.84636e-05	8.04242	69701235	69786844	PRR5	protein_coding	-1.17029	5.51782	-9.25864	3.35281e-06	5.74226e-05	4.8905
ENSGALG00000017098	177594916	177599340	GTF3A	protein_coding	-0.342707	6.21566	-4.14789	0.00201336	0.0466965	-1.21642	177594916	177599340	GTF3A	protein_coding	-0.401057	6.21566	-4.85371	0.000679714	0.00177187	-0.783767	177594916	177599340	GTF3A	protein_coding	-0.0583493	6.21566	-0.720549	0.487789	0.543231	-7.11873
ENSGALG00000030515	44872359	44891392	UBE2N	protein_coding	-0.40261	7.30237	-4.17523	0.00192795	0.0456112	-1.22184	44872359	44891392	UBE2N	protein_coding	-0.197763	7.30237	-2.00864	0.0725163	0.0998579	-5.58183	44872359	44891392	UBE2N	protein_coding	0.204847	7.30237	2.02792	0.0702237	0.0991007	-5.5228
ENSGALG00000015441	93019252	93065622	CD247	protein_coding	-0.733352	6.76774	-4.17384	0.00193217	0.0456408	-1.22334	93019252	93065622	CD247	protein_coding	-1.76943	6.76774	-9.82153	1.9666e-06	5.33417e-05	5.35442	93019252	93065622	CD247	protein_coding	-1.03608	6.76774	-5.59999	0.000232947	0.000790051	0.325458
ENSGALG00000016843	140248816	140390143	COL4A2	protein_coding	0.690204	8.95367	4.15582	0.00198815	0.0463923	-1.23339	140248816	140390143	COL4A2	protein_coding	0.222011	8.95367	1.31443	0.218229	0.267649	-6.53828	140248816	140390143	COL4A2	protein_coding	-0.468193	8.95367	-2.58385	0.027362	0.0432308	-4.5425
ENSGALG00000008506	20135662	20138729	MRPS25	protein_coding	-0.553751	5.78612	-4.11152	0.00213318	0.0474824	-1.23754	20135662	20138729	MRPS25	protein_coding	-0.398145	5.78612	-3.00867	0.0132355	0.0223346	-3.81358	20135662	20138729	MRPS25	protein_coding	0.155606	5.78612	1.2056	0.255893	0.309028	-6.61211
ENSGALG00000011020	31761476	31764714	CYCS	protein_coding	-0.583171	6.4065	-4.13354	0.00205975	0.0467662	-1.24344	31761476	31764714	CYCS	protein_coding	-0.0979855	6.4065	-0.7001	0.499925	0.555859	-7.13291	31761476	31764714	CYCS	protein_coding	0.485186	6.4065	3.48176	0.00595874	0.0114794	-3.05928
ENSGALG00000023898	1269388	1321969	not available	protein_coding	0.979403	3.36697	4.03105	0.0024258	0.0503209	-1.24903	1269388	1321969	not available	protein_coding	1.58369	3.36697	6.84756	4.612e-05	0.000231717	2.46737	1269388	1321969	not available	protein_coding	0.604283	3.36697	3.68428	0.00426083	0.00863868	-2.37743
ENSGALG00000017384	28232933	28240034	ERH	protein_coding	-0.373839	7.43786	-4.15668	0.00198546	0.0463923	-1.25324	28232933	28240034	ERH	protein_coding	-0.244648	7.43786	-2.66162	0.0239521	0.0374103	-4.50985	28232933	28240034	ERH	protein_coding	0.129191	7.43786	1.36458	0.202485	0.251077	-6.47114
ENSGALG00000012921	71449364	71582019	ETV6	protein_coding	-0.377229	6.39849	-4.12776	0.00207877	0.0467662	-1.25678	71449364	71582019	ETV6	protein_coding	0.0190007	6.39849	0.208076	0.839372	0.865354	-7.37131	71449364	71582019	ETV6	protein_coding	0.39623	6.39849	4.39158	0.001373	0.00329855	-1.54277
ENSGALG00000033631	139734098	139738744	MYC	protein_coding	-0.366323	6.25483	-4.12582	0.00208518	0.0467662	-1.26223	139734098	139738744	MYC	protein_coding	-0.776314	6.25483	-8.66071	6.08664e-06	8.47948e-05	4.19338	139734098	139738744	MYC	protein_coding	-0.409991	6.25483	-4.6241	0.000960266	0.00245364	-1.16125
ENSGALG00000038494	15556046	15651941	CMIP	protein_coding	-0.3862	6.98357	-4.14341	0.00202771	0.0467662	-1.26261	15556046	15651941	CMIP	protein_coding	0.0998305	6.98357	1.05182	0.317786	0.372465	-6.85019	15556046	15651941	CMIP	protein_coding	0.486031	6.98357	5.05166	0.000507686	0.0014581	-0.502092
ENSGALG00000048571	131036609	131040531	not available	lncRNA	1.07773	3.3977	3.99777	0.00255892	0.0511432	-1.27177	131036609	131040531	not available	lncRNA	1.30518	3.3977	4.98823	0.00055711	0.00150432	-0.0790428	131036609	131040531	not available	lncRNA	0.22745	3.3977	1.17832	0.266113	0.319836	-6.34603
ENSGALG00000038801	6893346	6897535	ATP5F1B	protein_coding	-0.435119	8.34788	-4.14145	0.00203402	0.0467662	-1.27258	6893346	6897535	ATP5F1B	protein_coding	-0.885231	8.34788	-8.2867	8.98749e-06	0.000102987	3.746	6893346	6897535	ATP5F1B	protein_coding	-0.450112	8.34788	-4.00738	0.00251968	0.00550159	-2.15804
ENSGALG00000008597	4363776	4365845	MRPL2	protein_coding	-0.546554	5.45068	-4.07677	0.00225474	0.0482835	-1.27486	4363776	4365845	MRPL2	protein_coding	-1.05768	5.45068	-7.72072	1.66445e-05	0.000134009	3.22165	4363776	4365845	MRPL2	protein_coding	-0.511124	5.45068	-3.83332	0.00333863	0.00700578	-2.35948
ENSGALG00000009628	11383388	11412143	not available	protein_coding	-0.427356	6.75613	-4.13083	0.00206865	0.0467662	-1.27708	11383388	11412143	not available	protein_coding	-0.409403	6.75613	-3.92115	0.00289529	0.005996	-2.34163	11383388	11412143	not available	protein_coding	0.0179529	6.75613	0.170362	0.868144	0.88964	-7.39678
ENSGALG00000005922	14447758	14455256	RPL5	protein_coding	-0.491758	10.919	-4.09097	0.00220419	0.047945	-1.28233	14447758	14455256	RPL5	protein_coding	-0.571176	10.919	-4.61272	0.000977044	0.00239297	-1.10116	14447758	14455256	RPL5	protein_coding	-0.0794179	10.919	-0.606336	0.557887	0.610143	-7.0522
ENSGALG00000036238	49121234	49152488	LUC7L2	protein_coding	-0.285622	7.48815	-4.13842	0.00204383	0.0467662	-1.28311	49121234	49152488	LUC7L2	protein_coding	-0.475582	7.48815	-6.7666	5.09212e-05	0.000245028	1.9004	49121234	49152488	LUC7L2	protein_coding	-0.18996	7.48815	-2.61222	0.0260656	0.041434	-4.5618
ENSGALG00000005507	2269274	2283429	NONO	protein_coding	-0.377467	7.83039	-4.13576	0.00205251	0.0467662	-1.2883	2269274	2283429	NONO	protein_coding	-0.807552	7.83039	-8.70844	5.79688e-06	8.26061e-05	4.20218	2269274	2283429	NONO	protein_coding	-0.430085	7.83039	-4.43896	0.00127575	0.00310377	-1.46382
ENSGALG00000023772	4315567	4317250	HSPB7	protein_coding	-2.87594	0.942405	-4.50874	0.00114556	0.0410957	-1.29083	4315567	4317250	HSPB7	protein_coding	-2.16974	0.942405	-3.87593	0.00311529	0.00638103	-1.51074	4315567	4317250	HSPB7	protein_coding	0.706203	0.942405	0.985124	0.347939	0.404993	-5.53986
ENSGALG00000008066	11319653	11321105	UQCR10	protein_coding	-0.755765	6.14384	-4.08988	0.00220803	0.047945	-1.29134	11319653	11321105	UQCR10	protein_coding	-0.162682	6.14384	-0.902434	0.388176	0.445511	-6.9473	11319653	11321105	UQCR10	protein_coding	0.593083	6.14384	3.29892	0.00809441	0.014918	-3.35351
ENSGALG00000001163	1701769	1724694	NDEL1	protein_coding	-0.325885	5.98855	-4.08908	0.00221086	0.047945	-1.29225	1701769	1724694	NDEL1	protein_coding	-0.263403	5.98855	-3.32682	0.00772333	0.0139846	-3.28866	1701769	1724694	NDEL1	protein_coding	0.0624814	5.98855	0.813742	0.434856	0.492824	-7.03306
ENSGALG00000028721	1123454	1132975	LMOD1	protein_coding	-0.753799	4.43773	-4.00398	0.00253352	0.0511432	-1.29425	1123454	1132975	LMOD1	protein_coding	-0.565423	4.43773	-3.12761	0.0108127	0.0187	-3.39821	1123454	1132975	LMOD1	protein_coding	0.188375	4.43773	1.06442	0.312319	0.36825	-6.54183
ENSGALG00000053552	5837944	5838933	IER5L	protein_coding	-0.905895	3.73113	-3.97855	0.00263925	0.0516593	-1.29505	5837944	5838933	IER5L	protein_coding	-0.695532	3.73113	-3.21588	0.00931162	0.0164542	-3.10931	5837944	5838933	IER5L	protein_coding	0.210363	3.73113	0.967725	0.356142	0.413631	-6.46355
ENSGALG00000042766	145414286	145625236	TRAPPC9	protein_coding	0.634349	4.89768	3.99752	0.00255992	0.0511432	-1.2961	145414286	145625236	TRAPPC9	protein_coding	1.69643	4.89768	11.212	5.83097e-07	3.06572e-05	6.75208	145414286	145625236	TRAPPC9	protein_coding	1.06208	4.89768	8.74131	5.60604e-06	7.55045e-05	4.33458
ENSGALG00000033781	488088	490498	FEN1	protein_coding	-0.523533	4.34228	-4.0004	0.00254813	0.0511432	-1.30011	488088	490498	FEN1	protein_coding	-1.03616	4.34228	-7.69151	1.71979e-05	0.000136746	3.32392	488088	490498	FEN1	protein_coding	-0.512626	4.34228	-3.93979	0.00280939	0.0060473	-1.98873
ENSGALG00000040878	1010737	1016448	TMEM208	protein_coding	-0.486394	4.35306	-3.99168	0.00258405	0.051203	-1.30399	1010737	1016448	TMEM208	protein_coding	-0.336335	4.35306	-2.86851	0.0168114	0.0275125	-3.81287	1010737	1016448	TMEM208	protein_coding	0.150059	4.35306	1.34386	0.208869	0.258035	-6.2184
ENSGALG00000015549	79935260	79941880	GRPEL1	protein_coding	-0.452648	5.01153	-4.02506	0.00244923	0.0505449	-1.30562	79935260	79941880	GRPEL1	protein_coding	-0.453656	5.01153	-4.11385	0.0021253	0.00460441	-1.81482	79935260	79941880	GRPEL1	protein_coding	-0.00100783	5.01153	-0.00960506	0.992526	0.993951	-7.24815
ENSGALG00000034747	189129	195670	NAPA	protein_coding	-0.363591	6.29034	-4.09421	0.00219284	0.047945	-1.30771	189129	195670	NAPA	protein_coding	-0.457052	6.29034	-5.13838	0.000447556	0.00125972	-0.352189	189129	195670	NAPA	protein_coding	-0.0934613	6.29034	-1.0653	0.311937	0.367855	-6.80998
ENSGALG00000013503	61340939	61353442	FAM149A	protein_coding	0.776195	3.78728	3.9652	0.00269657	0.052145	-1.30955	61340939	61353442	FAM149A	protein_coding	0.646427	3.78728	3.31539	0.00787326	0.0142119	-2.84426	61340939	61353442	FAM149A	protein_coding	-0.129768	3.78728	-0.854692	0.412852	0.470665	-6.71074
ENSGALG00000013569	89693065	89697358	SEC61B	protein_coding	-0.477651	5.96971	-4.07315	0.00226781	0.048361	-1.31296	89693065	89697358	SEC61B	protein_coding	-0.320671	5.96971	-2.76875	0.0199386	0.0319258	-4.24569	89693065	89697358	SEC61B	protein_coding	0.15698	5.96971	1.38805	0.19545	0.243523	-6.41076
ENSGALG00000012219	58597982	58837212	UNC5C	protein_coding	1.14566	4.44879	3.96214	0.0027099	0.0522558	-1.315	58597982	58837212	UNC5C	protein_coding	3.54005	4.44879	13.0553	1.40352e-07	1.84636e-05	8.05471	58597982	58837212	UNC5C	protein_coding	2.39439	4.44879	13.0191	1.44079e-07	1.66103e-05	8.13446
ENSGALG00000002452	7195127	7209340	AQP3	protein_coding	0.89108	6.8991	4.07406	0.00226449	0.0483574	-1.31688	7195127	7209340	AQP3	protein_coding	1.7777	6.8991	7.92361	1.32947e-05	0.000121599	3.41306	7195127	7209340	AQP3	protein_coding	0.88662	6.8991	4.25914	0.00168884	0.00392648	-1.75449
ENSGALG00000019553	67656284	67662678	SERPINB10B	protein_coding	0.91914	2.75341	4.02087	0.00246575	0.0505737	-1.31696	67656284	67662678	SERPINB10B	protein_coding	1.26517	2.75341	5.72719	0.000195616	0.000651374	1.07258	67656284	67662678	SERPINB10B	protein_coding	0.346029	2.75341	2.20333	0.0523082	0.0763296	-4.74869
ENSGALG00000012466	58942972	58948799	FKBP3	protein_coding	-0.383129	6.52523	-4.0891	0.00221078	0.047945	-1.32186	58942972	58948799	FKBP3	protein_coding	0.0881097	6.52523	0.938917	0.370032	0.427082	-6.93589	58942972	58948799	FKBP3	protein_coding	0.471238	6.52523	5.06908	0.000494954	0.00142929	-0.472199
ENSGALG00000032002	37708385	37711694	RPL34	protein_coding	-0.518449	9.2149	-4.09781	0.00218028	0.047945	-1.32322	37708385	37711694	RPL34	protein_coding	-0.657998	9.2149	-5.07104	0.000493542	0.00136317	-0.46472	37708385	37711694	RPL34	protein_coding	-0.139548	9.2149	-1.02085	0.331534	0.387951	-6.80097
ENSGALG00000038812	10388535	10391785	MRPL27	protein_coding	-0.423847	4.88197	-4.00199	0.00254161	0.0511432	-1.32513	10388535	10391785	MRPL27	protein_coding	-0.242858	4.88197	-2.37499	0.0390907	0.057667	-4.73938	10388535	10391785	MRPL27	protein_coding	0.18099	4.88197	1.87382	0.0906227	0.124079	-5.58847
ENSGALG00000031009	140644742	140749677	ARHGEF7	protein_coding	0.60121	5.00073	3.99158	0.00258449	0.051203	-1.32639	140644742	140749677	ARHGEF7	protein_coding	1.06092	5.00073	7.26212	2.812e-05	0.000175867	2.75697	140644742	140749677	ARHGEF7	protein_coding	0.459711	5.00073	3.80438	0.00349984	0.00729681	-2.44244
ENSGALG00000041193	54631916	54646904	NFYB	protein_coding	-0.370254	6.48131	-4.08411	0.00222845	0.047945	-1.33115	54631916	54646904	NFYB	protein_coding	-0.128256	6.48131	-1.41284	0.188248	0.234512	-6.40436	54631916	54646904	NFYB	protein_coding	0.241998	6.48131	2.68657	0.0229506	0.037132	-4.43391
ENSGALG00000033196	1668652	1681082	EIF2S2	protein_coding	-0.403066	7.0213	-4.10116	0.00216866	0.0479103	-1.33182	1668652	1681082	EIF2S2	protein_coding	-0.240073	7.0213	-2.40749	0.0369842	0.0549333	-4.93022	1668652	1681082	EIF2S2	protein_coding	0.162993	7.0213	1.60864	0.138964	0.180543	-6.15191
ENSGALG00000002002	3869575	3872586	BCAS2	protein_coding	-0.397968	6.11571	-4.06858	0.0022844	0.0485799	-1.33346	3869575	3872586	BCAS2	protein_coding	-0.42109	6.11571	-4.31836	0.00153904	0.00350184	-1.63063	3869575	3872586	BCAS2	protein_coding	-0.0231221	6.11571	-0.24248	0.813339	0.843044	-7.35554
ENSGALG00000017202	186558472	186567752	FAM76B	protein_coding	0.470044	4.56593	3.97505	0.00265415	0.0517813	-1.33358	186558472	186567752	FAM76B	protein_coding	0.19512	4.56593	1.64408	0.131377	0.170225	-5.74776	186558472	186567752	FAM76B	protein_coding	-0.274924	4.56593	-2.75368	0.0204598	0.033544	-4.1415
ENSGALG00000026077	5884422	5888133	ALDOC	protein_coding	-0.532208	6.53669	-4.09417	0.00219299	0.047945	-1.34016	5884422	5888133	ALDOC	protein_coding	-1.73507	6.53669	-12.8599	1.61795e-07	1.84636e-05	7.97174	5884422	5888133	ALDOC	protein_coding	-1.20287	6.53669	-8.78185	5.38005e-06	7.42203e-05	4.32509
ENSGALG00000053766	3860720	3861479	not available	protein_coding	-0.741039	3.8032	-3.94608	0.00278103	0.0524124	-1.34243	3860720	3861479	not available	protein_coding	-0.727583	3.8032	-4.00894	0.00251338	0.00531475	-1.75874	3860720	3861479	not available	protein_coding	0.0134562	3.8032	0.0750144	0.941692	0.951671	-6.94458
ENSGALG00000008632	15944552	15976454	ACSS1	protein_coding	0.659383	4.02388	3.94054	0.00280598	0.0524124	-1.34861	15944552	15976454	ACSS1	protein_coding	0.416698	4.02388	2.48908	0.0321762	0.0485632	-4.27397	15944552	15976454	ACSS1	protein_coding	-0.242686	4.02388	-1.81995	0.0989718	0.133934	-5.54998
ENSGALG00000028810	8254366	8255372	CHCHD10	protein_coding	-0.51196	5.91002	-4.04569	0.00236961	0.0495952	-1.34978	8254366	8255372	CHCHD10	protein_coding	-0.413104	5.91002	-3.30752	0.0079782	0.0143641	-3.30993	8254366	8255372	CHCHD10	protein_coding	0.0988565	5.91002	0.810822	0.436455	0.494381	-7.0165
ENSGALG00000000650	18933246	18934623	NIP7	protein_coding	-0.5542	5.01062	-3.99208	0.00258243	0.051203	-1.35219	18933246	18934623	NIP7	protein_coding	-0.431185	5.01062	-3.20441	0.00949385	0.0167185	-3.35335	18933246	18934623	NIP7	protein_coding	0.123015	5.01062	0.950959	0.36418	0.421892	-6.76545
ENSGALG00000042214	1539153	1550485	UBQLN4	protein_coding	-0.401213	6.60038	-4.0775	0.0022521	0.0482835	-1.35284	1539153	1550485	UBQLN4	protein_coding	-0.335593	6.60038	-3.39116	0.00693276	0.0127309	-3.23272	1539153	1550485	UBQLN4	protein_coding	0.0656196	6.60038	0.662114	0.522955	0.576579	-7.17444
ENSGALG00000041494	323123	357594	GOLGB1	protein_coding	0.336141	6.03091	4.04114	0.00238692	0.049727	-1.3549	323123	357594	GOLGB1	protein_coding	0.197841	6.03091	2.37293	0.0392281	0.0578475	-4.88421	323123	357594	GOLGB1	protein_coding	-0.138301	6.03091	-1.79195	0.103587	0.139333	-5.87456
ENSGALG00000051275	10502758	10505280	not available	protein_coding	-0.544573	4.09298	-3.94551	0.00278357	0.0524124	-1.35898	10502758	10505280	not available	protein_coding	-0.657684	4.09298	-4.83009	0.000704063	0.00182358	-0.497369	10502758	10505280	not available	protein_coding	-0.113111	4.09298	-0.86206	0.408974	0.466884	-6.64366
ENSGALG00000003235	9754369	9793178	not available	protein_coding	0.66772	4.92284	3.98627	0.00260666	0.0513788	-1.36168	9754369	9793178	not available	protein_coding	-0.287183	4.92284	-1.63228	0.133861	0.173108	-5.83524	9754369	9793178	not available	protein_coding	-0.954904	4.92284	-6.28948	9.28061e-05	0.000408294	1.40987
ENSGALG00000014468	77831588	77841435	MLF2	protein_coding	-0.364554	7.11828	-4.08638	0.0022204	0.047945	-1.36264	77831588	77841435	MLF2	protein_coding	-0.894125	7.11828	-9.89434	1.83887e-06	5.20922e-05	5.41711	77831588	77841435	MLF2	protein_coding	-0.529571	7.11828	-5.7144	0.00019906	0.000701485	0.479698
ENSGALG00000023933	3140579	3141464	G0S2	protein_coding	-0.897758	4.04579	-3.93246	0.00284287	0.0526531	-1.36281	3140579	3141464	G0S2	protein_coding	0.500288	4.04579	2.56134	0.0284365	0.0434745	-4.31635	3140579	3141464	G0S2	protein_coding	1.39805	4.04579	7.04765	3.62307e-05	0.000218152	2.55315
ENSGALG00000050863	10012524	10019651	not available	lncRNA	-1.29973	3.60807	-3.93614	0.002826	0.0525837	-1.36498	10012524	10019651	not available	lncRNA	-1.1724	3.60807	-3.69024	0.00421926	0.00830119	-2.33291	10012524	10019651	not available	lncRNA	0.127326	3.60807	0.374132	0.716165	0.756362	-6.84325
ENSGALG00000015791	76359719	76377160	AKIRIN2	protein_coding	-0.321594	7.35904	-4.0848	0.002226	0.047945	-1.36701	76359719	76377160	AKIRIN2	protein_coding	-0.195375	7.35904	-2.42797	0.0357148	0.0533325	-4.90257	76359719	76377160	AKIRIN2	protein_coding	0.12622	7.35904	1.52431	0.1586	0.202474	-6.26203
ENSGALG00000045540	27209	33555	not available	protein_coding	-0.560031	4.36258	-3.95064	0.00276062	0.0524124	-1.36826	27209	33555	not available	protein_coding	-0.150405	4.36258	-1.12545	0.286846	0.3407	-6.45561	27209	33555	not available	protein_coding	0.409627	4.36258	3.17734	0.00993879	0.0178396	-3.33931
ENSGALG00000007638	12818819	12827110	HMOX2	protein_coding	-0.473313	5.12877	-3.98704	0.00260343	0.0513788	-1.36891	12818819	12827110	HMOX2	protein_coding	-0.0539759	5.12877	-0.4755	0.64471	0.691165	-7.11439	12818819	12827110	HMOX2	protein_coding	0.419337	5.12877	3.8749	0.00312051	0.0066031	-2.28404
ENSGALG00000014178	68564109	68765156	SCUBE1	protein_coding	0.996615	4.1649	3.92212	0.00289074	0.0530915	-1.37113	68564109	68765156	SCUBE1	protein_coding	2.48162	4.1649	10.4715	1.09524e-06	4.07173e-05	6.13323	68564109	68765156	SCUBE1	protein_coding	1.485	4.1649	8.73258	5.65603e-06	7.57129e-05	4.38678
ENSGALG00000052612	4594910	4600543	RPS27L	protein_coding	-0.537615	5.3691	-3.99816	0.00255732	0.0511432	-1.37291	4594910	4600543	RPS27L	protein_coding	-0.327632	5.3691	-2.50891	0.0311039	0.0471301	-4.59865	4594910	4600543	RPS27L	protein_coding	0.209982	5.3691	1.67575	0.124913	0.164346	-5.94871
ENSGALG00000044768	52139053	52143492	not available	protein_coding	-0.666417	3.29176	-3.91563	0.00292124	0.0532267	-1.38053	52139053	52143492	not available	protein_coding	-0.490656	3.29176	-3.02162	0.0129468	0.0218782	-3.34075	52139053	52143492	not available	protein_coding	0.175761	3.29176	1.10392	0.29564	0.351173	-6.23997
ENSGALG00000036901	22331177	22412191	TSPAN18	protein_coding	0.536874	4.43594	3.93523	0.00283014	0.0525837	-1.38156	22331177	22412191	TSPAN18	protein_coding	0.445588	4.43594	3.3003	0.00807566	0.0145124	-3.02445	22331177	22412191	TSPAN18	protein_coding	-0.0912862	4.43594	-0.819499	0.431716	0.489591	-6.85715
ENSGALG00000037595	11783	20242	USF1	protein_coding	-0.505381	5.41435	-4.00696	0.00252138	0.0511343	-1.3825	11783	20242	USF1	protein_coding	-0.751815	5.41435	-5.97042	0.000140945	0.000503272	0.957442	11783	20242	USF1	protein_coding	-0.246434	5.41435	-2.01459	0.0718014	0.101048	-5.44495
ENSGALG00000016062	109260958	109269904	PSMG1	protein_coding	-0.397442	5.42383	-4.00216	0.00254091	0.0511432	-1.38266	109260958	109269904	PSMG1	protein_coding	-0.358803	5.42383	-3.67477	0.004328	0.0084912	-2.62517	109260958	109269904	PSMG1	protein_coding	0.0386395	5.42383	0.413225	0.688217	0.730906	-7.23083
ENSGALG00000039549	73376533	73408302	SEL1L3	protein_coding	0.350339	5.5033	3.99773	0.00255907	0.0511432	-1.38648	73376533	73408302	SEL1L3	protein_coding	-0.095043	5.5033	-1.07339	0.30847	0.362931	-6.65436	73376533	73408302	SEL1L3	protein_coding	-0.445382	5.5033	-5.60345	0.000231836	0.000786829	0.371669
ENSGALG00000036086	3881435	3885725	TAGLN2	protein_coding	-0.523559	8.24735	-4.06991	0.00227954	0.0485439	-1.38817	3881435	3885725	TAGLN2	protein_coding	-0.75012	8.24735	-5.70652	0.000201214	0.000664798	0.451716	3881435	3885725	TAGLN2	protein_coding	-0.226561	8.24735	-1.6426	0.131686	0.172327	-6.07528
ENSGALG00000004113	1445083	1449667	P2RY10	protein_coding	-0.750338	3.3189	-3.91013	0.00294737	0.0533654	-1.38918	1445083	1449667	P2RY10	protein_coding	-0.168656	3.3189	-0.963521	0.358145	0.41483	-6.38734	1445083	1449667	P2RY10	protein_coding	0.581682	3.3189	3.34388	0.00750512	0.0139775	-2.81445
ENSGALG00000035016	95853920	95856597	ID2	protein_coding	-0.484291	7.20286	-4.06201	0.00230853	0.0490252	-1.39669	95853920	95856597	ID2	protein_coding	0.3933	7.20286	3.20951	0.00941233	0.0165942	-3.55285	95853920	95856597	ID2	protein_coding	0.877591	7.20286	7.0262	3.71719e-05	0.000221302	2.27074
ENSGALG00000002598	5111091	5168955	TPST1	protein_coding	-0.514382	5.4405	-3.97165	0.00266871	0.0519332	-1.40275	5111091	5168955	TPST1	protein_coding	0.653743	5.4405	5.39368	0.000310727	0.000938046	0.128293	5111091	5168955	TPST1	protein_coding	1.16812	5.4405	10.034	1.61842e-06	4.14154e-05	5.62826
ENSGALG00000028336	79858774	79862773	MED10	protein_coding	-0.511894	5.3506	-3.97694	0.00264609	0.0516896	-1.40288	79858774	79862773	MED10	protein_coding	-0.155441	5.3506	-1.25696	0.237506	0.28842	-6.46693	79858774	79862773	MED10	protein_coding	0.356453	5.3506	2.99032	0.0136558	0.0234821	-3.81478
ENSGALG00000015542	65341946	65469193	PLPPR1	protein_coding	2.02755	3.34691	4.02867	0.00243509	0.0503209	-1.40379	65341946	65469193	PLPPR1	protein_coding	3.82604	3.34691	8.00029	1.22259e-05	0.000117725	3.72607	65341946	65469193	PLPPR1	protein_coding	1.79849	3.34691	7.2384	2.89116e-05	0.000189867	2.75622
ENSGALG00000036283	1987363	1989827	RBM8A	protein_coding	-0.493345	5.0325	-3.96766	0.00268594	0.0520312	-1.40439	1987363	1989827	RBM8A	protein_coding	-0.770847	5.0325	-6.19396	0.000105025	0.000401431	1.33111	1987363	1989827	RBM8A	protein_coding	-0.277502	5.0325	-2.31463	0.0433176	0.064604	-4.8927
ENSGALG00000014381	14988688	15014765	HNRNPAB	protein_coding	-0.361036	8.68354	-4.05522	0.00233373	0.0492199	-1.40553	14988688	15014765	HNRNPAB	protein_coding	-0.270428	8.68354	-2.94497	0.0147537	0.0245612	-4.00207	14988688	15014765	HNRNPAB	protein_coding	0.0906076	8.68354	0.937157	0.370894	0.428624	-6.90003
ENSGALG00000014862	13647830	13665258	HMGCS1	protein_coding	-0.450809	5.41059	-3.99265	0.00258007	0.051203	-1.411	13647830	13665258	HMGCS1	protein_coding	-0.823194	5.41059	-7.2204	2.95288e-05	0.00017963	2.60507	13647830	13665258	HMGCS1	protein_coding	-0.372385	5.41059	-3.36887	0.00719676	0.0134706	-3.17085
ENSGALG00000004727	6954591	6988531	ULK2	protein_coding	0.354065	5.89529	3.99562	0.00256777	0.0512021	-1.42486	6954591	6988531	ULK2	protein_coding	-0.0327768	5.89529	-0.36704	0.721284	0.760357	-7.24384	6954591	6988531	ULK2	protein_coding	-0.386842	5.89529	-4.68651	0.000873536	0.00226712	-1.05824
ENSGALG00000008812	15437950	15444620	CCT4	protein_coding	-0.394886	6.88856	-4.04402	0.00237593	0.0495952	-1.42506	15437950	15444620	CCT4	protein_coding	-0.745479	6.88856	-7.54192	2.0364e-05	0.00014916	2.87899	15437950	15444620	CCT4	protein_coding	-0.350593	6.88856	-3.48257	0.00595072	0.0114697	-3.0766
ENSGALG00000020438	32187079	32371107	DPH6	protein_coding	0.55214	5.46265	3.94107	0.0028036	0.0524124	-1.42527	32187079	32371107	DPH6	protein_coding	1.75153	5.46265	12.8819	1.59205e-07	1.84636e-05	8.03827	32187079	32371107	DPH6	protein_coding	1.19939	5.46265	10.5021	1.06627e-06	3.38415e-05	6.03966
ENSGALG00000040256	129350229	129792370	RIMS2	protein_coding	1.54709	3.80767	3.9461	0.00278091	0.0524124	-1.43268	129350229	129792370	RIMS2	protein_coding	4.51444	3.80767	12.3694	2.33218e-07	2.11883e-05	7.3023	129350229	129792370	RIMS2	protein_coding	2.96735	3.80767	14.0018	7.2348e-08	1.59595e-05	8.80279
ENSGALG00000047729	20968334	20975294	not available	lncRNA	-1.03514	3.38373	-3.88769	0.00305643	0.0540609	-1.43309	20968334	20975294	not available	lncRNA	-2.91944	3.38373	-8.59934	6.48271e-06	8.71577e-05	4.39183	20968334	20975294	not available	lncRNA	-1.8843	3.38373	-5.44559	0.000288836	0.000931679	0.638765
ENSGALG00000012034	50091088	50106774	ADSL	protein_coding	-0.590179	7.02516	-4.04364	0.00237736	0.0495952	-1.43501	50091088	50106774	ADSL	protein_coding	-1.82228	7.02516	-12.2104	2.63293e-07	2.22698e-05	7.45278	50091088	50106774	ADSL	protein_coding	-1.2321	7.02516	-8.00757	1.21295e-05	0.000114466	3.45122
ENSGALG00000013022	61134027	61599794	CACNA1C	protein_coding	0.9006	4.64328	3.87815	0.00310409	0.0542116	-1.43664	61134027	61599794	CACNA1C	protein_coding	3.56869	4.64328	16.5099	1.49707e-08	1.58064e-05	10.1196	61134027	61599794	CACNA1C	protein_coding	2.66809	4.64328	16.8542	1.22735e-08	1.59595e-05	10.5447
ENSGALG00000047761	4803502	4812710	not available	protein_coding	-0.481248	7.16282	-4.03519	0.00240976	0.0501251	-1.43819	4803502	4812710	not available	protein_coding	0.293094	7.16282	2.39851	0.0375553	0.055691	-4.93712	4803502	4812710	not available	protein_coding	0.774342	7.16282	6.22644	0.000100686	0.000431342	1.21287
ENSGALG00000017394	7910368	7918977	INSIG1	protein_coding	-0.543276	4.69601	-3.91539	0.00292237	0.0532267	-1.43931	7910368	7918977	INSIG1	protein_coding	-0.363543	4.69601	-2.73068	0.0212812	0.0337658	-4.10177	7910368	7918977	INSIG1	protein_coding	0.179733	4.69601	1.40752	0.189773	0.237337	-6.18783
ENSGALG00000005745	8701743	8714334	YTHDF1	protein_coding	-0.336926	6.50258	-4.01941	0.00247152	0.0505737	-1.44118	8701743	8714334	YTHDF1	protein_coding	-0.420675	6.50258	-4.98984	0.00055579	0.00150213	-0.597453	8701743	8714334	YTHDF1	protein_coding	-0.0837488	6.50258	-0.997627	0.342131	0.398988	-6.88859
ENSGALG00000051169	6482662	6484691	not available	lncRNA	-0.664058	3.90691	-3.88492	0.00307021	0.0540609	-1.44515	6482662	6484691	not available	lncRNA	-1.09407	3.90691	-6.26615	9.56423e-05	0.0003755	1.60875	6482662	6484691	not available	lncRNA	-0.430014	3.90691	-2.5292	0.0300435	0.0469028	-4.28227
ENSGALG00000040247	659384	661828	AIP	protein_coding	-0.443777	4.48771	-3.91016	0.00294722	0.0533654	-1.44764	659384	661828	AIP	protein_coding	-0.889195	4.48771	-7.6463	1.80943e-05	0.000139852	3.25478	659384	661828	AIP	protein_coding	-0.445418	4.48771	-4.02979	0.00243071	0.00534074	-1.88027
ENSGALG00000053991	20570775	20571216	not available	protein_coding	-0.595563	5.11445	-3.95228	0.00275334	0.0524124	-1.44804	20570775	20571216	not available	protein_coding	-1.536	5.11445	-9.48736	2.69097e-06	6.04978e-05	5.17341	20570775	20571216	not available	protein_coding	-0.940434	5.11445	-5.95229	0.000144391	0.000552313	1.00537
ENSGALG00000015195	3300429	3302247	RPS15	protein_coding	-0.613166	9.3902	-4.01572	0.00248619	0.050762	-1.44888	3300429	3302247	RPS15	protein_coding	-0.878446	9.3902	-5.6292	0.000223742	0.000722014	0.374506	3300429	3302247	RPS15	protein_coding	-0.265279	9.3902	-1.61528	0.137513	0.178884	-6.07126
ENSGALG00000010285	30500634	30503469	MRPL14	protein_coding	-0.382747	5.35804	-3.95078	0.00276	0.0524124	-1.45157	30500634	30503469	MRPL14	protein_coding	-0.30531	5.35804	-3.21844	0.00927139	0.0163907	-3.38764	30500634	30503469	MRPL14	protein_coding	0.0774375	5.35804	0.858579	0.410803	0.468608	-6.92267
ENSGALG00000047188	121084809	121090591	not available	lncRNA	-0.669506	2.65033	-3.88747	0.00305755	0.0540609	-1.45172	121084809	121090591	not available	lncRNA	-0.472741	2.65033	-2.87717	0.0165643	0.0271631	-3.42156	121084809	121090591	not available	lncRNA	0.196765	2.65033	1.23884	0.243867	0.296134	-5.92015
ENSGALG00000042309	572360	574129	CHURC1	protein_coding	-0.593499	5.40134	-3.94925	0.00276682	0.0524124	-1.45363	572360	574129	CHURC1	protein_coding	-0.401914	5.40134	-2.75545	0.0203977	0.0325389	-4.18936	572360	574129	CHURC1	protein_coding	0.191585	5.40134	1.35676	0.204873	0.253659	-6.37748
ENSGALG00000031666	72867675	73073035	CCDC91	protein_coding	0.567818	5.54918	3.92139	0.00289415	0.0530915	-1.46002	72867675	73073035	CCDC91	protein_coding	1.92521	5.54918	13.6614	9.13788e-08	1.84636e-05	8.58878	72867675	73073035	CCDC91	protein_coding	1.35739	5.54918	11.4323	4.86728e-07	2.36592e-05	6.85277
ENSGALG00000026547	7102975	7126925	TPGS2	protein_coding	1.17063	3.00227	3.88997	0.00304515	0.0540609	-1.46141	7102975	7126925	TPGS2	protein_coding	1.03418	3.00227	3.43587	0.00643304	0.011932	-2.42079	7102975	7126925	TPGS2	protein_coding	-0.13645	3.00227	-0.660215	0.524123	0.577633	-6.71648
ENSGALG00000014435	77585845	77587396	MRPL51	protein_coding	-0.479378	6.05006	-3.97993	0.00263339	0.0516387	-1.46378	77585845	77587396	MRPL51	protein_coding	-0.219238	6.05006	-1.84561	0.094911	0.127061	-5.75801	77585845	77587396	MRPL51	protein_coding	0.26014	6.05006	2.23946	0.0492084	0.0722526	-5.15711
ENSGALG00000029970	137514695	137753423	LIMS1	protein_coding	-0.445914	8.32599	-4.02289	0.00245776	0.0505737	-1.46548	137514695	137753423	LIMS1	protein_coding	0.28386	8.32599	2.44373	0.0347673	0.0520468	-4.85098	137514695	137753423	LIMS1	protein_coding	0.729775	8.32599	6.00563	0.000134505	0.000524026	0.938934
ENSGALG00000017388	48699995	48722973	YY1	protein_coding	-0.318582	6.44896	-3.99714	0.00256149	0.0511432	-1.47196	48699995	48722973	YY1	protein_coding	-0.380056	6.44896	-4.74746	0.000796816	0.00202496	-0.970806	48699995	48722973	YY1	protein_coding	-0.0614741	6.44896	-0.774665	0.456573	0.513269	-7.0874
ENSGALG00000003428	4104469	4114609	not available	protein_coding	0.593894	4.91067	3.90513	0.00297129	0.053609	-1.47475	4104469	4114609	not available	protein_coding	0.0962132	4.91067	0.622388	0.547701	0.600843	-6.92033	4104469	4114609	not available	protein_coding	-0.497681	4.91067	-3.77436	0.00367565	0.00760491	-2.45509
ENSGALG00000038536	328673	330558	SH3BGRL3	protein_coding	-0.508769	8.43548	-4.01037	0.00250762	0.0510729	-1.48065	328673	330558	SH3BGRL3	protein_coding	-0.848269	8.43548	-6.55901	6.58837e-05	0.000289519	1.63691	328673	330558	SH3BGRL3	protein_coding	-0.3395	8.43548	-2.49796	0.0316918	0.0492107	-4.72793
ENSGALG00000008405	98528472	98559608	RALBP1	protein_coding	-0.291041	7.28743	-4.01026	0.00250807	0.0510729	-1.48507	98528472	98559608	RALBP1	protein_coding	-0.331526	7.28743	-4.48545	0.00118737	0.0028265	-1.4248	98528472	98559608	RALBP1	protein_coding	-0.0404849	7.28743	-0.533436	0.605456	0.654278	-7.25633
ENSGALG00000009369	30976326	30981760	PRDX3	protein_coding	-0.330033	6.59961	-3.98802	0.00259931	0.0513788	-1.48931	30976326	30981760	PRDX3	protein_coding	-0.0489274	6.59961	-0.58832	0.569446	0.621501	-7.21909	30976326	30981760	PRDX3	protein_coding	0.281105	6.59961	3.402	0.00680803	0.0128542	-3.20794
ENSGALG00000015346	86521572	86537922	NFKBIZ	protein_coding	-0.336376	7.10072	-4.00729	0.00252006	0.0511343	-1.48993	86521572	86537922	NFKBIZ	protein_coding	-0.973803	7.10072	-11.4539	4.78285e-07	2.84635e-05	6.82898	86521572	86537922	NFKBIZ	protein_coding	-0.637427	7.10072	-7.30201	2.6841e-05	0.000180874	2.60328
ENSGALG00000046023	1520004	1522946	NAXE	protein_coding	-0.629874	4.02976	-3.85596	0.00321795	0.0546553	-1.49233	1520004	1522946	NAXE	protein_coding	-0.77294	4.02976	-4.77517	0.000764341	0.00195399	-0.573587	1520004	1522946	NAXE	protein_coding	-0.143065	4.02976	-0.914473	0.38212	0.439943	-6.58257
ENSGALG00000046708	5974914	5990576	PTGES	protein_coding	-0.824525	4.66211	-3.87728	0.00310846	0.0542116	-1.49237	5974914	5990576	PTGES	protein_coding	0.0505855	4.66211	0.261136	0.79932	0.830474	-7.13755	5974914	5990576	PTGES	protein_coding	0.875111	4.66211	4.55852	0.00106133	0.00265965	-1.07297
ENSGALG00000004039	4747775	4763367	MINOS1	protein_coding	-0.494053	6.80677	-3.99182	0.00258351	0.051203	-1.49367	4747775	4763367	MINOS1	protein_coding	0.0888216	6.80677	0.710863	0.493515	0.549686	-7.14693	4747775	4763367	MINOS1	protein_coding	0.582875	6.80677	4.6326	0.000947935	0.00242536	-1.15751
ENSGALG00000003575	10505844	10507903	not available	protein_coding	-0.472946	5.0754	-3.90264	0.00298331	0.0537402	-1.49857	10505844	10507903	not available	protein_coding	-0.356714	5.0754	-3.02904	0.0127843	0.0216531	-3.66608	10505844	10507903	not available	protein_coding	0.116232	5.0754	1.03573	0.324874	0.381355	-6.70272
ENSGALG00000054197	32698518	32708507	not available	lncRNA	-1.86051	0.51511	-4.61415	0.000974917	0.0391492	-1.49918	32698518	32708507	not available	lncRNA	-0.930536	0.51511	-2.7799	0.019562	0.0314179	-3.20525	32698518	32708507	not available	lncRNA	0.929975	0.51511	2.38367	0.0385169	0.0583223	-3.72769
ENSGALG00000006617	33485512	33491742	BCCIP	protein_coding	-0.519286	5.43401	-3.91917	0.00290458	0.0530915	-1.49973	33485512	33491742	BCCIP	protein_coding	-0.196882	5.43401	-1.53919	0.154968	0.197033	-6.11345	33485512	33491742	BCCIP	protein_coding	0.322404	5.43401	2.62257	0.0256079	0.0408037	-4.45253
ENSGALG00000006334	75971194	75983004	LAP3	protein_coding	-0.404261	5.72311	-3.94251	0.00279707	0.0524124	-1.5008	75971194	75983004	LAP3	protein_coding	-0.468919	5.72311	-4.61031	0.000980628	0.00240022	-1.11316	75971194	75983004	LAP3	protein_coding	-0.0646586	5.72311	-0.660193	0.524136	0.577633	-7.11871
ENSGALG00000013756	52378552	52388126	ZC2HC1B	protein_coding	-0.47522	5.16373	-3.91333	0.00293213	0.0533412	-1.50288	52378552	52388126	ZC2HC1B	protein_coding	-0.66855	5.16373	-5.53368	0.000255382	0.000802526	0.371351	52378552	52388126	ZC2HC1B	protein_coding	-0.19333	5.16373	-1.66555	0.126964	0.16673	-5.93208
ENSGALG00000008517	16384954	16392362	MCTS1	protein_coding	-0.450108	6.06193	-3.95613	0.00273631	0.0524124	-1.50399	16384954	16392362	MCTS1	protein_coding	-0.225625	6.06193	-2.00615	0.0728165	0.100226	-5.51311	16384954	16392362	MCTS1	protein_coding	0.224484	6.06193	2.04369	0.0683999	0.0968558	-5.47368
ENSGALG00000052650	122610894	122624505	RBIS	protein_coding	-0.842613	3.76161	-3.83356	0.00333732	0.0552222	-1.50461	122610894	122624505	RBIS	protein_coding	-0.346754	3.76161	-1.70679	0.118859	0.155726	-5.56307	122610894	122624505	RBIS	protein_coding	0.495859	3.76161	2.46074	0.0337723	0.0519904	-4.38633
ENSGALG00000052471	3739529	3742749	MRPS21	protein_coding	-0.800612	4.17406	-3.8549	0.00322352	0.0546894	-1.50532	3739529	3742749	MRPS21	protein_coding	-1.2201	4.17406	-5.7738	0.000183591	0.000619393	0.896041	3739529	3742749	MRPS21	protein_coding	-0.419483	4.17406	-2.0012	0.0734196	0.102948	-5.17364
ENSGALG00000046828	2842632	2847519	not available	protein_coding	-1.05311	3.83354	-3.83996	0.00330279	0.0549415	-1.5092	2842632	2847519	not available	protein_coding	-1.65807	3.83354	-5.75506	0.000188327	0.000632316	0.937556	2842632	2847519	not available	protein_coding	-0.604959	3.83354	-2.07428	0.0649894	0.0924875	-4.94488
ENSGALG00000004228	5903680	5932487	USP40	protein_coding	0.593026	4.29164	3.84611	0.00326988	0.0548701	-1.50993	5903680	5932487	USP40	protein_coding	0.476178	4.29164	3.11538	0.0110393	0.0190298	-3.31694	5903680	5932487	USP40	protein_coding	-0.116848	4.29164	-0.927756	0.375517	0.433185	-6.73704
ENSGALG00000006855	12619518	12636112	MELTF	protein_coding	-0.610932	3.51171	-3.82624	0.00337737	0.0554201	-1.51188	12619518	12636112	MELTF	protein_coding	-0.350792	3.51171	-2.31879	0.0430128	0.0627715	-4.56311	12619518	12636112	MELTF	protein_coding	0.26014	3.51171	1.77399	0.10665	0.142927	-5.43772
ENSGALG00000007014	23205808	23212431	PYROXD2	protein_coding	-0.905152	3.44753	-3.82395	0.00338997	0.05549	-1.51284	23205808	23212431	PYROXD2	protein_coding	-0.372365	3.44753	-1.73725	0.113176	0.149005	-5.47033	23205808	23212431	PYROXD2	protein_coding	0.532787	3.44753	2.41836	0.0363053	0.0553557	-4.37615
ENSGALG00000006558	9627521	9652688	WDR60	protein_coding	0.520488	3.9475	3.82565	0.00338062	0.0554201	-1.51613	9627521	9652688	WDR60	protein_coding	0.72881	3.9475	5.53023	0.000256611	0.000806055	0.616777	9627521	9652688	WDR60	protein_coding	0.208322	3.9475	1.95578	0.0791678	0.110034	-5.34719
ENSGALG00000017380	21951261	21952830	UQCRH	protein_coding	-0.545523	6.48341	-3.96734	0.0026873	0.0520312	-1.52024	21951261	21952830	UQCRH	protein_coding	-0.398739	6.48341	-2.90094	0.0159052	0.0262271	-4.0692	21951261	21952830	UQCRH	protein_coding	0.146784	6.48341	1.06681	0.311288	0.367203	-6.81209
ENSGALG00000049062	558887	581133	not available	lncRNA	2.05287	1.89058	4.12123	0.00210047	0.0470023	-1.52229	558887	581133	not available	lncRNA	1.71102	1.89058	3.4052	0.00677174	0.0124788	-2.22527	558887	581133	not available	lncRNA	-0.341844	1.89058	-1.18271	0.264448	0.318108	-6.03081
ENSGALG00000035856	2468024	2470555	CD48	protein_coding	-0.430061	8.65946	-3.97809	0.00264117	0.0516593	-1.52346	2468024	2470555	CD48	protein_coding	-1.40403	8.65946	-12.933	1.53378e-07	1.84636e-05	8.01536	2468024	2470555	CD48	protein_coding	-0.973973	8.65946	-8.49514	7.22087e-06	8.63763e-05	4.02184
ENSGALG00000012529	51709011	51716385	EIF3D	protein_coding	-0.368393	8.13159	-3.98625	0.00260675	0.0513788	-1.52584	51709011	51716385	EIF3D	protein_coding	-0.342954	8.13159	-3.61211	0.00479937	0.00927845	-2.87353	51709011	51716385	EIF3D	protein_coding	0.0254384	8.13159	0.255962	0.8032	0.834055	-7.34973
ENSGALG00000012956	59699833	59845195	TMTC1	protein_coding	0.785969	4.49036	3.82197	0.00340092	0.0556099	-1.52856	59699833	59845195	TMTC1	protein_coding	1.804	4.49036	9.28222	3.27699e-06	6.55996e-05	5.04262	59699833	59845195	TMTC1	protein_coding	1.01803	4.49036	6.91423	4.25339e-05	0.000241608	2.24835
ENSGALG00000030008	21666750	21671233	HHEX	protein_coding	-0.416114	6.41368	-3.96436	0.00270024	0.0521503	-1.5296	21666750	21671233	HHEX	protein_coding	-0.701642	6.41368	-6.63794	5.96985e-05	0.000270756	1.76287	21666750	21671233	HHEX	protein_coding	-0.285528	6.41368	-2.7026	0.0223291	0.0362411	-4.40526
ENSGALG00000019663	20619979	20622930	ACBD7	protein_coding	-0.835791	2.98824	-3.82538	0.00338209	0.0554201	-1.53075	20619979	20622930	ACBD7	protein_coding	0.583174	2.98824	3.11621	0.0110238	0.0190052	-3.12469	20619979	20622930	ACBD7	protein_coding	1.41897	2.98824	7.74591	1.61826e-05	0.000132657	3.48293
ENSGALG00000039190	649566	650442	CDK2AP2	protein_coding	-0.831937	2.84141	-3.81184	0.00345754	0.0558717	-1.53149	649566	650442	CDK2AP2	protein_coding	-1.78976	2.84141	-7.46844	2.21461e-05	0.000155195	3.19895	649566	650442	CDK2AP2	protein_coding	-0.957823	2.84141	-4.00773	0.0025183	0.00549937	-1.53196
ENSGALG00000032489	395953	400436	ELOF1	protein_coding	-0.720331	3.11929	-3.8097	0.00346963	0.0558717	-1.53372	395953	400436	ELOF1	protein_coding	-0.830009	3.11929	-4.46789	0.00121997	0.00288752	-0.887859	395953	400436	ELOF1	protein_coding	-0.109678	3.11929	-0.603891	0.559448	0.611588	-6.59667
ENSGALG00000014899	63296036	63310724	NUS1	protein_coding	-0.333054	6.05476	-3.94087	0.0028045	0.0524124	-1.5339	63296036	63310724	NUS1	protein_coding	-0.437792	6.05476	-5.18592	0.000417862	0.00119121	-0.256385	63296036	63310724	NUS1	protein_coding	-0.104739	6.05476	-1.27539	0.231177	0.282423	-6.56076
ENSGALG00000029343	67698	70052	EIF3K	protein_coding	-0.484856	6.7503	-3.96885	0.00268076	0.0520312	-1.53907	67698	70052	EIF3K	protein_coding	-0.77727	6.7503	-6.2987	9.1711e-05	0.000364518	1.28891	67698	70052	EIF3K	protein_coding	-0.292414	6.7503	-2.33808	0.0416247	0.0624066	-5.02621
ENSGALG00000054023	1050960	1055359	not available	protein_coding	-0.539579	3.71201	-3.80862	0.0034757	0.0558717	-1.5397	1050960	1055359	not available	protein_coding	-0.185347	3.71201	-1.38745	0.195626	0.242641	-5.96308	1050960	1055359	not available	protein_coding	0.354233	3.71201	2.78294	0.0194604	0.032101	-3.85124
ENSGALG00000009992	34812372	34925880	ARHGAP5	protein_coding	0.461853	5.78382	3.89732	0.00300911	0.0539111	-1.54281	34812372	34925880	ARHGAP5	protein_coding	1.03649	5.78382	8.85904	4.9767e-06	7.70284e-05	4.48217	34812372	34925880	ARHGAP5	protein_coding	0.574641	5.78382	5.54215	0.00025239	0.000838826	0.25413
ENSGALG00000004531	5515436	5532562	PLOD1	protein_coding	0.661644	4.6676	3.85341	0.00323133	0.0547615	-1.54449	5515436	5532562	PLOD1	protein_coding	-0.518302	4.6676	-2.80867	0.0186223	0.0300881	-3.88439	5515436	5532562	PLOD1	protein_coding	-1.17995	4.6676	-7.43738	2.29498e-05	0.000163465	2.93197
ENSGALG00000040444	11192619	11310904	SEMA3C	protein_coding	0.929343	4.4426	3.80648	0.00348787	0.0558717	-1.54539	11192619	11310904	SEMA3C	protein_coding	2.16585	4.4426	9.37317	3.0016e-06	6.27768e-05	5.13838	11192619	11310904	SEMA3C	protein_coding	1.23651	4.4426	7.39168	2.41904e-05	0.000169233	2.83613
ENSGALG00000007266	14591854	14633849	ZNF438	protein_coding	0.389245	5.69749	3.90099	0.00299129	0.0537402	-1.54702	14591854	14633849	ZNF438	protein_coding	0.39709	5.69749	3.99782	0.00255871	0.00538983	-2.07817	14591854	14633849	ZNF438	protein_coding	0.00784476	5.69749	0.0878916	0.931709	0.943569	-7.3789
ENSGALG00000038189	3485092	3488497	not available	protein_coding	-0.434734	5.21004	-3.88151	0.0030872	0.0541725	-1.54859	3485092	3488497	not available	protein_coding	-0.395392	5.21004	-3.60813	0.00483103	0.00933027	-2.70007	3485092	3488497	not available	protein_coding	0.0393418	5.21004	0.375511	0.715172	0.755469	-7.20747
ENSGALG00000003353	10460141	10544706	RAI14	protein_coding	0.730423	6.86924	3.93338	0.00283862	0.0526379	-1.54868	10460141	10544706	RAI14	protein_coding	1.86309	6.86924	9.73242	2.13626e-06	5.4576e-05	5.32716	10460141	10544706	RAI14	protein_coding	1.13267	6.86924	6.29077	9.26524e-05	0.000408085	1.30895
ENSGALG00000003771	4364672	4376473	SIN3B	protein_coding	0.379414	4.63366	3.84304	0.00328627	0.0549047	-1.55127	4364672	4376473	SIN3B	protein_coding	-0.110776	4.63366	-1.10034	0.297121	0.351213	-6.45372	4364672	4376473	SIN3B	protein_coding	-0.490189	4.63366	-5.62725	0.000224346	0.000768714	0.521626
ENSGALG00000053058	1550189	1553398	LAMTOR2	protein_coding	-0.839589	4.86997	-3.86068	0.00319336	0.0546251	-1.55376	1550189	1553398	LAMTOR2	protein_coding	-1.06102	4.86997	-4.88934	0.000644672	0.00169447	-0.542239	1550189	1553398	LAMTOR2	protein_coding	-0.221427	4.86997	-1.03034	0.327273	0.383818	-6.62199
ENSGALG00000015833	76970519	76992372	NT5E	protein_coding	0.548583	3.49718	3.79635	0.00354598	0.056011	-1.55411	76970519	76992372	NT5E	protein_coding	1.04279	3.49718	7.58095	1.9481e-05	0.000145526	3.30331	76970519	76992372	NT5E	protein_coding	0.494203	3.49718	4.55334	0.00106979	0.00267778	-0.938838
ENSGALG00000010839	44391491	44398887	SPCS3	protein_coding	-0.418717	6.99917	-3.96124	0.00271387	0.0522558	-1.55749	44391491	44398887	SPCS3	protein_coding	-0.566981	6.99917	-5.29744	0.000356159	0.00104941	-0.153539	44391491	44398887	SPCS3	protein_coding	-0.148264	6.99917	-1.36076	0.203649	0.252388	-6.48416
ENSGALG00000040910	24856006	24858084	COA7	protein_coding	-0.419891	4.45972	-3.8255	0.00338143	0.0554201	-1.56417	24856006	24858084	COA7	protein_coding	-0.204117	4.45972	-1.93452	0.0820018	0.111332	-5.36567	24856006	24858084	COA7	protein_coding	0.215773	4.45972	2.17048	0.0552905	0.0802164	-5.04877
ENSGALG00000049273	1436071	1438812	MICOS13	protein_coding	-0.52326	4.26199	-3.81099	0.00346231	0.0558717	-1.56901	1436071	1438812	MICOS13	protein_coding	-0.459858	4.26199	-3.45357	0.00624569	0.0116245	-2.77713	1436071	1438812	MICOS13	protein_coding	0.0634023	4.26199	0.49816	0.629211	0.676486	-6.94768
ENSGALG00000000579	310699	314464	VAMP3	protein_coding	-0.379447	6.28722	-3.91972	0.00290197	0.0530915	-1.57772	310699	314464	VAMP3	protein_coding	0.0156869	6.28722	0.162962	0.873814	0.894496	-7.36859	310699	314464	VAMP3	protein_coding	0.395134	6.28722	4.18233	0.00190638	0.00434669	-1.88085
ENSGALG00000020747	19878301	19881713	MBD4	protein_coding	-0.40247	4.93898	-3.84544	0.00327348	0.0548701	-1.57919	19878301	19881713	MBD4	protein_coding	-0.39757	4.93898	-3.8676	0.0031577	0.00645927	-2.21025	19878301	19881713	MBD4	protein_coding	0.00490007	4.93898	0.05049	0.960732	0.967364	-7.23884
ENSGALG00000031426	3337502	3343004	TMBIM6	protein_coding	-0.43762	7.42234	-3.95375	0.00274682	0.0524124	-1.58032	3337502	3343004	TMBIM6	protein_coding	-0.6392	7.42234	-5.6774	0.0002094	0.000686845	0.398153	3337502	3343004	TMBIM6	protein_coding	-0.201581	7.42234	-1.73048	0.114417	0.152008	-5.97563
ENSGALG00000026374	480298	481938	PFDN2	protein_coding	-0.494182	5.33215	-3.86734	0.00315902	0.0544373	-1.58882	480298	481938	PFDN2	protein_coding	-0.73154	5.33215	-5.73614	0.000193241	0.000645568	0.646499	480298	481938	PFDN2	protein_coding	-0.237358	5.33215	-1.92837	0.0828385	0.114534	-5.55945
ENSGALG00000002759	3510449	3538948	PEAK1	protein_coding	0.736045	3.46838	3.77102	0.00369582	0.0569097	-1.58991	3510449	3538948	PEAK1	protein_coding	1.03342	3.46838	5.48526	0.000273224	0.000848177	0.638839	3510449	3538948	PEAK1	protein_coding	0.297379	3.46838	2.05846	0.066732	0.0947591	-5.10594
ENSGALG00000011922	54775094	54784642	PCNX4	protein_coding	0.709572	3.77953	3.76813	0.00371333	0.0569097	-1.59465	54775094	54784642	PCNX4	protein_coding	0.995545	3.77953	5.47719	0.000276326	0.000856034	0.577413	54775094	54784642	PCNX4	protein_coding	0.285973	3.77953	2.03527	0.0693672	0.0980091	-5.21271
ENSGALG00000012229	57737586	57738431	RPS29	protein_coding	-0.678306	7.95467	-3.94186	0.00280004	0.0524124	-1.59836	57737586	57738431	RPS29	protein_coding	-1.57851	7.95467	-9.10038	3.91397e-06	7.03419e-05	4.61288	57737586	57738431	RPS29	protein_coding	-0.900204	7.95467	-4.95963	0.000581047	0.00162554	-0.642609
ENSGALG00000052935	270998	276395	TNFRSF9	protein_coding	-0.621703	5.38872	-3.87017	0.00314454	0.0543603	-1.60168	270998	276395	TNFRSF9	protein_coding	-1.37296	5.38872	-8.13659	1.05496e-05	0.000110995	3.7174	270998	276395	TNFRSF9	protein_coding	-0.751261	5.38872	-4.55546	0.00106631	0.00267081	-1.14481
ENSGALG00000034275	68517361	68520677	MCAT	protein_coding	-0.555771	4.28992	-3.79697	0.00354238	0.056011	-1.60518	68517361	68520677	MCAT	protein_coding	-0.757033	4.28992	-5.15242	0.000438558	0.00123894	-0.0430773	68517361	68520677	MCAT	protein_coding	-0.201262	4.28992	-1.42636	0.184413	0.231576	-6.0744
ENSGALG00000026591	29045392	29063231	GNG12	protein_coding	-0.441909	5.48343	-3.84583	0.00327138	0.0548701	-1.60644	29045392	29063231	GNG12	protein_coding	0.599679	5.48343	5.52418	0.000258781	0.000811213	0.319053	29045392	29063231	GNG12	protein_coding	1.04159	5.48343	10.083	1.54812e-06	4.11926e-05	5.6684
ENSGALG00000007646	11924118	12042777	not available	protein_coding	1.19835	6.17239	3.85171	0.00324025	0.0547917	-1.60726	11924118	12042777	not available	protein_coding	1.64444	6.17239	5.25455	0.000378649	0.00109838	-0.0441935	11924118	12042777	not available	protein_coding	0.44609	6.17239	1.69821	0.120504	0.159173	-6.02036
ENSGALG00000000991	2413031	2419046	TAF12	protein_coding	-0.386062	5.66849	-3.86941	0.00314841	0.0543603	-1.60925	2413031	2419046	TAF12	protein_coding	-0.243677	5.66849	-2.48657	0.0323143	0.0487381	-4.68386	2413031	2419046	TAF12	protein_coding	0.142385	5.66849	1.51251	0.161533	0.205858	-6.22314
ENSGALG00000017358	4382201	4400820	YWHAG	protein_coding	-0.377247	6.49693	-3.90073	0.00299256	0.0537402	-1.62099	4382201	4400820	YWHAG	protein_coding	0.228439	6.49693	2.35998	0.0401029	0.0590163	-4.97441	4382201	4400820	YWHAG	protein_coding	0.605686	6.49693	6.31835	8.94222e-05	0.000398391	1.33859
ENSGALG00000017099	177647062	177649238	RASL11A	protein_coding	-0.785004	4.65235	-3.79191	0.00357179	0.0561025	-1.62656	177647062	177649238	RASL11A	protein_coding	-0.306991	4.65235	-1.57936	0.145524	0.186369	-5.93343	177647062	177649238	RASL11A	protein_coding	0.478013	4.65235	2.52548	0.0302351	0.0471635	-4.48139
ENSGALG00000032634	431054	437662	CFAP20	protein_coding	-0.400396	6.1786	-3.88406	0.00307448	0.0540609	-1.62792	431054	437662	CFAP20	protein_coding	-0.0659674	6.1786	-0.645486	0.533231	0.587331	-7.15129	431054	437662	CFAP20	protein_coding	0.334429	6.1786	3.34447	0.00749759	0.0139672	-3.29211
ENSGALG00000031542	21966267	22035594	EXT2	protein_coding	0.467287	4.67854	3.79161	0.00357355	0.0561025	-1.62805	21966267	22035594	EXT2	protein_coding	0.0947623	4.67854	0.763117	0.463124	0.519796	-6.77302	21966267	22035594	EXT2	protein_coding	-0.372525	4.67854	-3.51599	0.0056287	0.0109369	-2.85059
ENSGALG00000052396	18776803	18784074	not available	protein_coding	-0.954999	1.64772	-3.83554	0.00332658	0.0552177	-1.62878	18776803	18784074	not available	protein_coding	-1.0873	1.64772	-4.41966	0.00131445	0.00307372	-0.748909	18776803	18784074	not available	protein_coding	-0.132298	1.64772	-0.540031	0.601067	0.65028	-6.26951
ENSGALG00000002735	4272223	4275688	TAF11	protein_coding	-0.40207	4.84608	-3.80841	0.00347691	0.0558717	-1.62898	4272223	4275688	TAF11	protein_coding	-0.478392	4.84608	-4.59272	0.00100729	0.00245608	-1.00522	4272223	4275688	TAF11	protein_coding	-0.0763218	4.84608	-0.774944	0.456415	0.513198	-6.89759
ENSGALG00000005704	18246637	18249367	NDUFB8	protein_coding	-0.459009	5.78514	-3.8595	0.00319949	0.0546251	-1.6301	18246637	18249367	NDUFB8	protein_coding	-0.0823884	5.78514	-0.710665	0.493632	0.549777	-7.06099	18246637	18249367	NDUFB8	protein_coding	0.376621	5.78514	3.35752	0.00733518	0.0137029	-3.23828
ENSGALG00000040260	7109678	7113350	TUBA1C	protein_coding	-0.529813	6.96273	-3.91995	0.00290092	0.0530915	-1.63288	7109678	7113350	TUBA1C	protein_coding	-1.81664	6.96273	-13.1144	1.34497e-07	1.84636e-05	8.14968	7109678	7113350	TUBA1C	protein_coding	-1.28683	6.96273	-9.02779	4.20496e-06	6.43699e-05	4.57203
ENSGALG00000028876	1313219	1317821	SNN	protein_coding	-0.523209	4.31532	-3.78416	0.0036173	0.0564431	-1.63294	1313219	1317821	SNN	protein_coding	-0.996437	4.31532	-6.99416	3.86275e-05	0.000207474	2.48684	1313219	1317821	SNN	protein_coding	-0.473228	4.31532	-3.42968	0.00650003	0.0123624	-2.84596
ENSGALG00000012420	51166508	51169768	CG-1B	protein_coding	-0.402487	5.42675	-3.84377	0.00328236	0.0548991	-1.63682	51166508	51169768	CG-1B	protein_coding	-0.348723	5.42675	-3.38917	0.00695602	0.0127632	-3.11883	51166508	51169768	CG-1B	protein_coding	0.0537636	5.42675	0.544235	0.598278	0.647719	-7.16814
ENSGALG00000042259	33870466	34118007	DOCK1	protein_coding	0.889118	5.43642	3.80023	0.00352359	0.0560054	-1.6375	33870466	34118007	DOCK1	protein_coding	1.77075	5.43642	7.72343	1.6594e-05	0.000133982	3.29169	33870466	34118007	DOCK1	protein_coding	0.881636	5.43642	4.7622	0.000779365	0.0020678	-0.919883
ENSGALG00000014201	69116160	69172538	PARVB	protein_coding	0.671139	5.04123	3.77594	0.00366617	0.056859	-1.63788	69116160	69172538	PARVB	protein_coding	1.74299	5.04123	10.2167	1.37254e-06	4.59128e-05	5.88997	69116160	69172538	PARVB	protein_coding	1.07185	5.04123	7.95032	1.29114e-05	0.000118001	3.44602
ENSGALG00000053921	56642469	56645858	not available	protein_coding	-0.916551	4.10136	-3.75492	0.00379442	0.057342	-1.63983	56642469	56645858	not available	protein_coding	-0.554722	4.10136	-2.43376	0.0353641	0.0528706	-4.49698	56642469	56645858	not available	protein_coding	0.361829	4.10136	1.57672	0.146128	0.188573	-5.808
ENSGALG00000029152	3603751	3609256	IMP4	protein_coding	-0.347739	4.8404	-3.80501	0.00349625	0.0559182	-1.64215	3603751	3609256	IMP4	protein_coding	-0.663809	4.8404	-7.21202	2.98208e-05	0.00018069	2.68088	3603751	3609256	IMP4	protein_coding	-0.31607	4.8404	-3.63299	0.00463666	0.00928058	-2.62992
ENSGALG00000040832	2928051	2932763	CFD	protein_coding	-0.596844	10.8328	-3.86518	0.00317011	0.0544451	-1.6468	2928051	2932763	CFD	protein_coding	-0.423366	10.8328	-2.63899	0.024898	0.0386889	-4.42237	2928051	2932763	CFD	protein_coding	0.173477	10.8328	1.02587	0.329274	0.385634	-6.70631
ENSGALG00000001693	1905877	1911632	SLC18A1	protein_coding	0.54237	3.56484	3.73398	0.00392683	0.0578816	-1.64693	1905877	1911632	SLC18A1	protein_coding	-0.0243124	3.56484	-0.162637	0.874064	0.894632	-6.7962	1905877	1911632	SLC18A1	protein_coding	-0.566682	3.56484	-4.5379	0.00109539	0.00272852	-0.941132
ENSGALG00000047047	12352117	12369961	not available	lncRNA	1.23705	2.00893	3.82107	0.00340593	0.0556326	-1.65112	12352117	12369961	not available	lncRNA	-0.00537034	2.00893	-0.0153518	0.988055	0.990313	-6.32978	12352117	12369961	not available	lncRNA	-1.24242	2.00893	-4.72226	0.000827628	0.00217555	-0.38491
ENSGALG00000049469	12800118	12806665	not available	lncRNA	-0.839707	5.75792	-3.87305	0.00312989	0.0543603	-1.65242	12800118	12806665	not available	lncRNA	-2.06424	5.75792	-8.77878	5.39683e-06	7.98294e-05	4.38137	12800118	12806665	not available	lncRNA	-1.22453	5.75792	-5.15183	0.00043893	0.00129752	-0.237408
ENSGALG00000031578	133608005	134026696	CSMD3	protein_coding	2.31956	3.99514	3.88435	0.00307304	0.0540609	-1.65567	133608005	134026696	CSMD3	protein_coding	6.17443	3.99514	10.7913	8.30447e-07	3.53205e-05	5.92482	133608005	134026696	CSMD3	protein_coding	3.85486	3.99514	14.603	4.84929e-08	1.59595e-05	9.1905
ENSGALG00000003820	5578016	5582595	ARPC3	protein_coding	-0.441424	8.12014	-3.90535	0.00297027	0.053609	-1.65648	5578016	5582595	ARPC3	protein_coding	-0.631363	8.12014	-5.46589	0.000280732	0.000866188	0.094698	5578016	5582595	ARPC3	protein_coding	-0.18994	8.12014	-1.57059	0.147541	0.190142	-6.18323
ENSGALG00000030878	145698580	145699798	RPLP1	protein_coding	-0.726718	8.77778	-3.89507	0.0030201	0.0539821	-1.65698	145698580	145699798	RPLP1	protein_coding	-1.36434	8.77778	-7.22627	2.93259e-05	0.000179396	2.50105	145698580	145699798	RPLP1	protein_coding	-0.637619	8.77778	-3.21648	0.00930205	0.0168504	-3.49404
ENSGALG00000038229	6294936	6301279	OTUB1	protein_coding	-0.582562	4.84733	-3.80169	0.0035152	0.0559503	-1.65979	6294936	6301279	OTUB1	protein_coding	-1.44152	4.84733	-8.80639	5.24808e-06	7.87641e-05	4.50554	6294936	6301279	OTUB1	protein_coding	-0.858953	4.84733	-5.40028	0.000307848	0.000979017	0.243739
ENSGALG00000014509	76637942	76652266	BST1	protein_coding	1.09014	2.78542	3.77427	0.00367623	0.0568814	-1.66139	76637942	76652266	BST1	protein_coding	1.54841	2.78542	5.54999	0.000249656	0.000787757	0.848598	76637942	76652266	BST1	protein_coding	0.458267	2.78542	2.4737	0.0330326	0.0509937	-4.32183
ENSGALG00000043363	12293603	12347992	KIAA0556	protein_coding	0.650052	3.94712	3.72931	0.00395707	0.0578816	-1.66148	12293603	12347992	KIAA0556	protein_coding	0.674832	3.94712	3.95234	0.00275309	0.00573865	-1.82592	12293603	12347992	KIAA0556	protein_coding	0.0247798	3.94712	0.180623	0.860294	0.883542	-7.10412
ENSGALG00000046326	135054624	135066732	IL1R2	protein_coding	-1.76582	3.31167	-3.73673	0.00390919	0.0578816	-1.66317	135054624	135066732	IL1R2	protein_coding	-2.48848	3.31167	-4.71633	0.00083506	0.00210359	-0.546377	135054624	135066732	IL1R2	protein_coding	-0.722666	3.31167	-1.266	0.234383	0.285831	-5.94844
ENSGALG00000007075	13001669	13050849	ATP13A3	protein_coding	0.443734	6.13509	3.85764	0.0032092	0.0546251	-1.66618	13001669	13050849	ATP13A3	protein_coding	-0.192908	6.13509	-1.65484	0.129149	0.167726	-6.02153	13001669	13050849	ATP13A3	protein_coding	-0.636642	6.13509	-5.80378	0.000176279	0.000638347	0.619329
ENSGALG00000039779	12743712	12746237	NUDT16L1	protein_coding	-0.621527	5.98937	-3.85698	0.00321261	0.0546251	-1.66624	12743712	12746237	NUDT16L1	protein_coding	-0.858075	5.98937	-5.32042	0.000344699	0.00102093	-0.0488601	12743712	12746237	NUDT16L1	protein_coding	-0.236548	5.98937	-1.48227	0.169268	0.214647	-6.27653
ENSGALG00000011897	49420739	49422753	SMDT1	protein_coding	-0.484852	5.59287	-3.8277	0.00336933	0.0554201	-1.66683	49420739	49422753	SMDT1	protein_coding	0.0230696	5.59287	0.188608	0.854196	0.878042	-7.29684	49420739	49422753	SMDT1	protein_coding	0.507922	5.59287	4.29718	0.00159095	0.00372938	-1.64464
ENSGALG00000006088	7288979	7295766	DCTN5	protein_coding	-0.434487	5.85268	-3.84061	0.00329929	0.0549415	-1.67088	7288979	7295766	DCTN5	protein_coding	-0.182082	5.85268	-1.63717	0.132828	0.171916	-6.0403	7288979	7295766	DCTN5	protein_coding	0.252405	5.85268	2.34547	0.0411052	0.0617241	-4.97166
ENSGALG00000001792	14734417	14736601	MRPS34	protein_coding	-0.349771	5.7869	-3.8335	0.00333765	0.0552222	-1.67165	14734417	14736601	MRPS34	protein_coding	0.0193746	5.7869	0.216903	0.832672	0.859255	-7.3009	14734417	14736601	MRPS34	protein_coding	0.369146	5.7869	4.31985	0.00153547	0.00361922	-1.62629
ENSGALG00000007190	2874201	2877495	ATP6V1G1	protein_coding	-0.503202	6.90405	-3.88479	0.00307085	0.0540609	-1.67172	2874201	2877495	ATP6V1G1	protein_coding	0.119801	6.90405	0.912319	0.383199	0.440384	-6.98343	2874201	2877495	ATP6V1G1	protein_coding	0.623003	6.90405	4.68996	0.000868992	0.00225733	-1.06615
ENSGALG00000043684	1838329	1847181	PSMD13	protein_coding	-0.305045	7.04352	-3.88853	0.00305228	0.0540609	-1.67568	1838329	1847181	PSMD13	protein_coding	-0.448805	7.04352	-5.64198	0.000219839	0.000711662	0.356896	1838329	1847181	PSMD13	protein_coding	-0.14376	7.04352	-1.77535	0.106414	0.142673	-5.91436
ENSGALG00000002070	1655080	1674567	SAP130	protein_coding	-0.373925	5.90083	-3.84687	0.00326588	0.0548701	-1.67832	1655080	1674567	SAP130	protein_coding	-0.549036	5.90083	-5.64979	0.000217493	0.000706748	0.441817	1655080	1674567	SAP130	protein_coding	-0.175111	5.90083	-1.85029	0.0941859	0.128237	-5.76275
ENSGALG00000050621	211285	214800	MRPS16	protein_coding	-0.738457	3.11943	-3.70947	0.00408799	0.0589361	-1.67868	211285	214800	MRPS16	protein_coding	-1.52776	3.11943	-7.17379	3.11935e-05	0.000184778	2.84838	211285	214800	MRPS16	protein_coding	-0.789304	3.11943	-3.75434	0.00379805	0.00782334	-2.0108
ENSGALG00000000585	5250693	5256162	MYL4	protein_coding	-2.68545	0.38452	-4.38502	0.00138707	0.0425608	-1.68013	5250693	5256162	MYL4	protein_coding	-2.14164	0.38452	-3.83691	0.00331921	0.00674062	-1.5107	5250693	5256162	MYL4	protein_coding	0.543804	0.38452	0.796741	0.444219	0.501363	-5.57672
ENSGALG00000017197	184782914	185386260	CNTN5	protein_coding	3.59888	3.81929	4.18304	0.00190423	0.0454191	-1.68221	184782914	185386260	CNTN5	protein_coding	7.75841	3.81929	9.22717	3.457e-06	6.71884e-05	4.32304	184782914	185386260	CNTN5	protein_coding	4.15953	3.81929	14.1803	6.41394e-08	1.59595e-05	8.92561
ENSGALG00000002021	3918293	3926741	ZC3H12A	protein_coding	-0.524115	5.01851	-3.80737	0.00348284	0.0558717	-1.68359	3918293	3926741	ZC3H12A	protein_coding	-1.28316	5.01851	-8.85011	5.02163e-06	7.74117e-05	4.51214	3918293	3926741	ZC3H12A	protein_coding	-0.759042	5.01851	-5.36668	0.00032281	0.00101421	0.13515
ENSGALG00000031381	5094064	5106655	VAMP4	protein_coding	-0.386604	5.26981	-3.79575	0.00354948	0.056011	-1.68787	5094064	5106655	VAMP4	protein_coding	-0.369535	5.26981	-3.69622	0.00417801	0.00823164	-2.55393	5094064	5106655	VAMP4	protein_coding	0.0170682	5.26981	0.179674	0.861019	0.884109	-7.27618
ENSGALG00000001304	1909587	1916282	not available	protein_coding	-1.07932	2.71071	-3.70991	0.00408504	0.0589361	-1.68961	1909587	1916282	not available	protein_coding	-0.0801124	2.71071	-0.314343	0.75976	0.795293	-6.70931	1909587	1916282	not available	protein_coding	0.999204	2.71071	3.78766	0.00359664	0.0074696	-1.94903
ENSGALG00000011309	45094960	45161493	PLXNC1	protein_coding	0.410572	6.41084	3.85829	0.00320581	0.0546251	-1.69011	45094960	45161493	PLXNC1	protein_coding	-0.743812	6.41084	-6.8293	4.71587e-05	0.000234829	2.03859	45094960	45161493	PLXNC1	protein_coding	-1.15438	6.41084	-10.9323	7.36663e-07	2.84189e-05	6.4015
ENSGALG00000001153	1512994	2173032	AUTS2	protein_coding	1.07567	4.48773	3.70117	0.00414415	0.0590801	-1.69144	1512994	2173032	AUTS2	protein_coding	3.73243	4.48773	13.8043	8.27901e-08	1.84636e-05	8.55345	1512994	2173032	AUTS2	protein_coding	2.65676	4.48773	13.9352	7.57002e-08	1.59595e-05	8.77521
ENSGALG00000029226	22238619	22242064	ZFAND2B	protein_coding	-0.601964	4.39908	-3.74251	0.00387234	0.0577929	-1.69169	22238619	22242064	ZFAND2B	protein_coding	-0.783324	4.39908	-4.90995	0.000625281	0.00165371	-0.426241	22238619	22242064	ZFAND2B	protein_coding	-0.18136	4.39908	-1.17686	0.266668	0.320402	-6.38884
ENSGALG00000012640	53635743	53648531	TMEM263	protein_coding	-0.358294	6.64914	-3.86538	0.00316911	0.0544451	-1.69207	53635743	53648531	TMEM263	protein_coding	-0.0528701	6.64914	-0.566576	0.58357	0.634641	-7.23899	53635743	53648531	TMEM263	protein_coding	0.305424	6.64914	3.27549	0.00842037	0.015439	-3.42625
ENSGALG00000028304	19542337	19568271	MMR1L4	protein_coding	1.46628	3.16937	3.71884	0.00402558	0.058492	-1.69263	19542337	19568271	MMR1L4	protein_coding	1.14027	3.16937	2.86431	0.0169323	0.0276839	-3.36109	19542337	19568271	MMR1L4	protein_coding	-0.326018	3.16937	-1.27615	0.230919	0.282175	-6.17729
ENSGALG00000023193	49228299	49238706	SOCS1L	protein_coding	-0.559888	4.82127	-3.77847	0.00365106	0.0567392	-1.69477	49228299	49238706	SOCS1L	protein_coding	-0.938827	4.82127	-6.22508	0.000100863	0.000390626	1.39711	49228299	49238706	SOCS1L	protein_coding	-0.378939	4.82127	-2.58772	0.0271819	0.0429682	-4.40046
ENSGALG00000003212	4698648	4703751	TSPO2	protein_coding	-1.81646	0.751262	-3.95818	0.00272729	0.052409	-1.69635	4698648	4703751	TSPO2	protein_coding	-3.27688	0.751262	-5.21819	0.000398908	0.00114697	0.319839	4698648	4703751	TSPO2	protein_coding	-1.46042	0.751262	-2.21707	0.0511079	0.0747272	-3.87628
ENSGALG00000030028	7476798	7479199	MRPS14	protein_coding	-0.633694	2.63866	-3.70173	0.00414033	0.0590801	-1.69641	7476798	7479199	MRPS14	protein_coding	-1.01317	2.63866	-5.83718	0.000168499	0.000579684	1.19163	7476798	7479199	MRPS14	protein_coding	-0.379472	2.63866	-2.24628	0.0486431	0.0715252	-4.46457
ENSGALG00000054505	10132697	10140915	not available	protein_coding	-0.571702	5.07924	-3.79921	0.0035295	0.056011	-1.69672	10132697	10140915	not available	protein_coding	-1.38562	5.07924	-8.69022	5.90571e-06	8.34188e-05	4.34682	10132697	10140915	not available	protein_coding	-0.813915	5.07924	-5.24209	0.000385467	0.0011685	-0.0476218
ENSGALG00000008193	13185663	13457234	RELN	protein_coding	1.22111	6.55248	3.81479	0.00344092	0.0558717	-1.6971	13185663	13457234	RELN	protein_coding	1.77827	6.55248	5.46438	0.000281325	0.000867709	0.230641	13185663	13457234	RELN	protein_coding	0.557159	6.55248	1.94678	0.0803556	0.111503	-5.64642
ENSGALG00000016731	110772760	110779590	MRPL19	protein_coding	-0.433288	5.33842	-3.78878	0.0035901	0.0563049	-1.69738	110772760	110779590	MRPL19	protein_coding	-0.116816	5.33842	-1.05791	0.315135	0.369752	-6.67953	110772760	110779590	MRPL19	protein_coding	0.316472	5.33842	3.01515	0.0130902	0.0226464	-3.77629
ENSGALG00000052306	6481673	6491202	not available	protein_coding	-1.24095	4.88197	-3.74021	0.003887	0.0578816	-1.70838	6481673	6491202	not available	protein_coding	-0.29578	4.88197	-1.00129	0.340441	0.396265	-6.68321	6481673	6491202	not available	protein_coding	0.945174	4.88197	3.06994	0.0119251	0.0208969	-3.5439
ENSGALG00000053706	50759147	50764469	ATP5MPL	protein_coding	-0.567499	6.53577	-3.84751	0.00326245	0.0548701	-1.70927	50759147	50764469	ATP5MPL	protein_coding	-0.0372719	6.53577	-0.253298	0.805201	0.83568	-7.3686	50759147	50764469	ATP5MPL	protein_coding	0.530227	6.53577	3.60741	0.00483683	0.00960656	-2.84957
ENSGALG00000029659	66289353	66312310	BPHL	protein_coding	0.895812	2.35548	3.73374	0.00392841	0.0578816	-1.7099	66289353	66312310	BPHL	protein_coding	0.336441	2.35548	1.36706	0.20173	0.249385	-5.54371	66289353	66312310	BPHL	protein_coding	-0.55937	2.35548	-3.02254	0.0129264	0.0224181	-3.24101
ENSGALG00000015396	89972837	89985759	CD200	protein_coding	0.558097	5.8938	3.7986	0.003533	0.056011	-1.71157	89972837	89985759	CD200	protein_coding	0.744322	5.8938	5.08322	0.00048486	0.00134475	-0.341917	89972837	89985759	CD200	protein_coding	0.186225	5.8938	1.43394	0.182295	0.229178	-6.3733
ENSGALG00000046032	60692920	60705622	CD83	protein_coding	-0.782619	6.5259	-3.86567	0.00316762	0.0544451	-1.71237	60692920	60705622	CD83	protein_coding	-1.6434	6.5259	-7.93193	1.31739e-05	0.000121364	3.3492	60692920	60705622	CD83	protein_coding	-0.860781	6.5259	-4.05344	0.0023404	0.00517713	-2.09478
ENSGALG00000003812	4582880	4684385	UBE2F	protein_coding	-0.364135	7.42915	-3.87141	0.0031382	0.0543603	-1.71254	4582880	4684385	UBE2F	protein_coding	-0.463622	7.42915	-4.83642	0.000697456	0.00180983	-0.869573	4582880	4684385	UBE2F	protein_coding	-0.0994875	7.42915	-1.00427	0.339074	0.395693	-6.88132
ENSGALG00000011181	33912328	33919576	FKBP14	protein_coding	-0.511766	5.35706	-3.78452	0.00361516	0.0564431	-1.7131	33912328	33919576	FKBP14	protein_coding	-0.306763	5.35706	-2.33767	0.0416544	0.0609803	-4.88934	33912328	33919576	FKBP14	protein_coding	0.205003	5.35706	1.62413	0.135601	0.176802	-6.02545
ENSGALG00000034876	125806946	125814561	PDP1	protein_coding	-0.392403	4.59917	-3.73672	0.00390926	0.0578816	-1.71486	125806946	125814561	PDP1	protein_coding	-0.215276	4.59917	-2.1244	0.0597495	0.0840874	-5.09629	125806946	125814561	PDP1	protein_coding	0.177127	4.59917	1.8604	0.0926402	0.126514	-5.56298
ENSGALG00000003747	12167208	12182395	not available	protein_coding	0.819523	6.45825	3.80758	0.00348161	0.0558717	-1.71795	12167208	12182395	not available	protein_coding	1.50702	6.45825	6.9122	4.26388e-05	0.000220767	2.20407	12167208	12182395	not available	protein_coding	0.687501	6.45825	3.51672	0.00562183	0.0109249	-3.00869
ENSGALG00000012407	31850143	32428239	LRP1B	protein_coding	3.12719	3.36417	4.24539	0.00172577	0.0444539	-1.72101	31850143	32428239	LRP1B	protein_coding	6.64327	3.36417	9.2901	3.25209e-06	6.53806e-05	4.26506	31850143	32428239	LRP1B	protein_coding	3.51609	3.36417	13.9031	7.73739e-08	1.59595e-05	8.7287
ENSGALG00000012187	30239783	30329855	MGAT5	protein_coding	0.469201	5.44371	3.76421	0.0037372	0.0569821	-1.73204	30239783	30329855	MGAT5	protein_coding	0.628821	5.44371	5.11114	0.000465582	0.00130234	-0.254836	30239783	30329855	MGAT5	protein_coding	0.15962	5.44371	1.48949	0.167393	0.212514	-6.2667
ENSGALG00000048899	1400271	1401086	not available	protein_coding	-0.399563	4.92683	-3.75621	0.00378647	0.057342	-1.73535	1400271	1401086	not available	protein_coding	-1.09705	4.92683	-9.86255	1.89348e-06	5.3052e-05	5.54143	1400271	1401086	not available	protein_coding	-0.697489	4.92683	-6.56827	6.51234e-05	0.00031834	1.83656
ENSGALG00000045788	159512	163113	PSMB6	protein_coding	-0.850624	3.5267	-3.67988	0.00429176	0.0596881	-1.7357	159512	163113	PSMB6	protein_coding	-1.74099	3.5267	-6.95336	4.05706e-05	0.000214747	2.55659	159512	163113	PSMB6	protein_coding	-0.890365	3.5267	-3.56163	0.00521778	0.0102395	-2.39173
ENSGALG00000009739	31370366	31379889	AMIGO2	protein_coding	-1.31701	3.83578	-3.67082	0.00435625	0.0598672	-1.73575	31370366	31379889	AMIGO2	protein_coding	1.22489	3.83578	4.31581	0.00154521	0.00351432	-1.33446	31370366	31379889	AMIGO2	protein_coding	2.5419	3.83578	8.35349	8.37498e-06	9.38609e-05	4.09905
ENSGALG00000020251	21962143	22007886	FNIP2	protein_coding	0.786819	4.2803	3.68419	0.00426147	0.059661	-1.73739	21962143	22007886	FNIP2	protein_coding	1.64573	4.2803	8.16213	1.02642e-05	0.000109823	3.88305	21962143	22007886	FNIP2	protein_coding	0.858909	4.2803	5.48101	0.000274853	0.000897822	0.300317
ENSGALG00000011966	49734327	49753467	RANGAP1	protein_coding	-0.301289	6.27994	-3.83361	0.00333708	0.0552222	-1.7375	49734327	49753467	RANGAP1	protein_coding	-1.03918	6.27994	-12.9656	1.49787e-07	1.84636e-05	8.05634	49734327	49753467	RANGAP1	protein_coding	-0.737886	6.27994	-9.27559	3.29813e-06	5.69623e-05	4.83527
ENSGALG00000012166	29649127	29673686	SLC35F5	protein_coding	0.427944	4.25073	3.68592	0.00424934	0.059661	-1.74937	29649127	29673686	SLC35F5	protein_coding	0.358996	4.25073	3.12865	0.0107936	0.0186754	-3.28227	29649127	29673686	SLC35F5	protein_coding	-0.0689479	4.25073	-0.721711	0.487106	0.542587	-6.88744
ENSGALG00000012041	55475250	55494935	ACTR10	protein_coding	-0.316212	6.56322	-3.82636	0.00337668	0.0554201	-1.74967	55475250	55494935	ACTR10	protein_coding	-0.28446	6.56322	-3.42541	0.00654654	0.0121118	-3.16531	55475250	55494935	ACTR10	protein_coding	0.0317511	6.56322	0.384936	0.708395	0.7496	-7.32816
ENSGALG00000042134	97729887	98023150	PIEZO2	protein_coding	0.902031	4.42705	3.65698	0.00445671	0.0598672	-1.75688	97729887	98023150	PIEZO2	protein_coding	3.18908	4.42705	13.9528	7.47976e-08	1.84636e-05	8.65371	97729887	98023150	PIEZO2	protein_coding	2.28704	4.42705	13.9843	7.32129e-08	1.59595e-05	8.80805
ENSGALG00000028937	723124	723863	TIMM13	protein_coding	-0.849639	4.20692	-3.68299	0.00426987	0.059661	-1.75778	723124	723863	TIMM13	protein_coding	-0.719326	4.20692	-3.26568	0.00856069	0.0152696	-3.09058	723124	723863	TIMM13	protein_coding	0.130313	4.20692	0.594325	0.565579	0.617172	-6.84453
ENSGALG00000051397	2708760	2714305	not available	protein_coding	-0.345103	6.18311	-3.80203	0.0035133	0.0559503	-1.7585	2708760	2714305	not available	protein_coding	-0.101147	6.18311	-1.12229	0.288124	0.342007	-6.72124	2708760	2714305	not available	protein_coding	0.243956	6.18311	2.77892	0.0195948	0.0322948	-4.26493
ENSGALG00000011439	38854063	39545916	RBMS3	protein_coding	0.671204	5.65348	3.70677	0.0041062	0.05904	-1.75908	38854063	39545916	RBMS3	protein_coding	3.54386	5.65348	20.1313	2.19894e-09	1.58064e-05	12.0158	38854063	39545916	RBMS3	protein_coding	2.87266	5.65348	20.0739	2.2609e-09	1.59595e-05	12.1818
ENSGALG00000037935	7217090	7233200	RARA	protein_coding	-0.503873	4.98099	-3.74669	0.00384594	0.057767	-1.76157	7217090	7233200	RARA	protein_coding	-0.947997	4.98099	-6.92236	4.21178e-05	0.000219213	2.29042	7217090	7233200	RARA	protein_coding	-0.444124	4.98099	-3.34385	0.00750546	0.0139775	-3.13795
ENSGALG00000045199	1819414	1821290	not available	protein_coding	-0.444376	7.66565	-3.84172	0.00329332	0.0549415	-1.76277	1819414	1821290	not available	protein_coding	-0.550228	7.66565	-4.66043	0.000908715	0.00225987	-1.14917	1819414	1821290	not available	protein_coding	-0.105852	7.66565	-0.863026	0.408468	0.46643	-7.01036
ENSGALG00000039061	929291	930911	PHPT1	protein_coding	-0.543643	4.26115	-3.68064	0.00428643	0.0596881	-1.76291	929291	930911	PHPT1	protein_coding	-0.22306	4.26115	-1.59856	0.141191	0.181456	-5.80718	929291	930911	PHPT1	protein_coding	0.320583	4.26115	2.40139	0.0373708	0.0567605	-4.60757
ENSGALG00000032957	29195831	29198493	NOCT	protein_coding	-0.587798	4.24641	-3.69686	0.00417356	0.0592792	-1.76495	29195831	29198493	NOCT	protein_coding	-0.957534	4.24641	-5.94203	0.000146381	0.000518103	1.09751	29195831	29198493	NOCT	protein_coding	-0.369736	4.24641	-2.34046	0.0414569	0.0621915	-4.68733
ENSGALG00000031718	406967	427224	CSNK2A2	protein_coding	-0.308701	7.10787	-3.83663	0.00332068	0.0551794	-1.76544	406967	427224	CSNK2A2	protein_coding	-0.967791	7.10787	-11.8767	3.41192e-07	2.39208e-05	7.18129	406967	427224	CSNK2A2	protein_coding	-0.65909	7.10787	-7.87913	1.39609e-05	0.00012221	3.29599
ENSGALG00000006192	12148432	12193954	USH1C	protein_coding	1.31575	3.00608	3.69543	0.0041834	0.059364	-1.76572	12148432	12193954	USH1C	protein_coding	2.71417	3.00608	8.21603	9.68904e-06	0.000106893	3.97963	12148432	12193954	USH1C	protein_coding	1.39842	3.00608	6.5052	7.04955e-05	0.000336878	1.91109
ENSGALG00000011661	45740686	45749159	SOD2	protein_coding	-0.35497	6.97942	-3.82727	0.0033717	0.0554201	-1.76807	45740686	45749159	SOD2	protein_coding	0.0645792	6.97942	0.685129	0.508927	0.564411	-7.17236	45740686	45749159	SOD2	protein_coding	0.419549	6.97942	4.40281	0.00134927	0.0032512	-1.53008
ENSGALG00000013018	15825374	15829351	TPRKB	protein_coding	-0.457091	4.31657	-3.67629	0.00431725	0.0597305	-1.76989	15825374	15829351	TPRKB	protein_coding	0.0596132	4.31657	0.512557	0.61946	0.667779	-6.9173	15825374	15829351	TPRKB	protein_coding	0.516704	4.31657	4.73168	0.000815965	0.00214931	-0.74577
ENSGALG00000001136	1417763	1419447	not available	protein_coding	-0.947865	2.01822	-3.65654	0.00445995	0.0598672	-1.77054	1417763	1419447	not available	protein_coding	-2.70705	2.01822	-7.85389	1.43549e-05	0.000126096	3.49852	1417763	1419447	not available	protein_coding	-1.75919	2.01822	-5.07282	0.000492264	0.00142352	0.238496
ENSGALG00000040620	82041116	83002376	LSAMP	protein_coding	1.60203	4.26796	3.66239	0.00441719	0.0598672	-1.77217	82041116	83002376	LSAMP	protein_coding	5.23929	4.26796	12.7397	1.76751e-07	1.84636e-05	7.6178	82041116	83002376	LSAMP	protein_coding	3.63725	4.26796	15.0606	3.61242e-08	1.59595e-05	9.48368
ENSGALG00000021692	889570	892603	not available	protein_coding	-0.440302	5.4736	-3.75064	0.00382112	0.0575711	-1.77539	889570	892603	not available	protein_coding	-0.258955	5.4736	-2.2616	0.0473972	0.0683385	-5.02338	889570	892603	not available	protein_coding	0.181347	5.4736	1.65848	0.128401	0.16843	-5.99341
ENSGALG00000005476	3652705	3758795	PTH1R	protein_coding	1.18361	2.85296	3.71124	0.00407613	0.0588757	-1.77561	3652705	3758795	PTH1R	protein_coding	2.8286	2.85296	9.5759	2.47425e-06	5.91673e-05	5.19517	3652705	3758795	PTH1R	protein_coding	1.64499	2.85296	8.84552	5.04491e-06	7.14571e-05	4.61465
ENSGALG00000003322	4293509	4313367	TBC1D2B	protein_coding	0.550464	4.70668	3.70005	0.00415177	0.0590872	-1.77622	4293509	4313367	TBC1D2B	protein_coding	0.103824	4.70668	0.6871	0.507736	0.563523	-6.83439	4293509	4313367	TBC1D2B	protein_coding	-0.44664	4.70668	-3.48861	0.00589115	0.0113706	-2.9077
ENSGALG00000003510	5888634	5903888	UCK2	protein_coding	-0.482727	3.98916	-3.66013	0.00443363	0.0598672	-1.77963	5888634	5903888	UCK2	protein_coding	-0.332769	3.98916	-2.62185	0.0256394	0.0396999	-4.13961	5888634	5903888	UCK2	protein_coding	0.149958	3.98916	1.24891	0.240314	0.292306	-6.24361
ENSGALG00000016558	123415471	123448479	VEGFD	protein_coding	-1.25171	3.493	-3.63738	0.00460315	0.060253	-1.78165	123415471	123448479	VEGFD	protein_coding	1.11773	3.493	4.07454	0.00226275	0.00485295	-1.66108	123415471	123448479	VEGFD	protein_coding	2.36943	3.493	8.24551	9.38938e-06	0.000100045	4.00187
ENSGALG00000010949	31127614	31144995	GPNMB	protein_coding	2.02795	1.11138	4.18614	0.00189491	0.0454191	-1.78218	31127614	31144995	GPNMB	protein_coding	0.673092	1.11138	1.30943	0.219854	0.26943	-5.15694	31127614	31144995	GPNMB	protein_coding	-1.35486	1.11138	-4.42721	0.00129916	0.00314776	-0.755865
ENSGALG00000006703	10442049	10453087	GTPBP4	protein_coding	-0.350191	6.85436	-3.81595	0.00343443	0.0558717	-1.78228	10442049	10453087	GTPBP4	protein_coding	-0.19157	6.85436	-2.0648	0.0660287	0.0919134	-5.4789	10442049	10453087	GTPBP4	protein_coding	0.158621	6.85436	1.69779	0.120587	0.159242	-6.02517
ENSGALG00000002377	3220612	3233063	ENO1	protein_coding	-0.399746	9.96497	-3.79586	0.00354885	0.056011	-1.78344	3220612	3233063	ENO1	protein_coding	-0.612228	9.96497	-5.67348	0.00021053	0.00068967	0.466651	3220612	3233063	ENO1	protein_coding	-0.212481	9.96497	-1.86008	0.0926883	0.126568	-5.67712
ENSGALG00000028354	3085475	3106644	METRNL	protein_coding	-0.551598	5.08164	-3.73483	0.00392142	0.0578816	-1.78653	3085475	3106644	METRNL	protein_coding	-0.979486	5.08164	-6.49454	7.145e-05	0.000306437	1.72958	3085475	3106644	METRNL	protein_coding	-0.427887	5.08164	-2.93371	0.0150399	0.0255417	-3.8522
ENSGALG00000050946	4750522	4752709	not available	protein_coding	-0.50745	5.76084	-3.77385	0.00367873	0.0568814	-1.78822	4750522	4752709	not available	protein_coding	-0.846319	5.76084	-6.25913	9.65128e-05	0.000377928	1.31509	4750522	4752709	not available	protein_coding	-0.338869	5.76084	-2.56119	0.0284438	0.0446597	-4.5943
ENSGALG00000001502	3634339	3639204	UTP11	protein_coding	-0.485478	4.38452	-3.67639	0.00431648	0.0597305	-1.78903	3634339	3639204	UTP11	protein_coding	-0.336647	4.38452	-2.65297	0.0243094	0.0379007	-4.18277	3634339	3639204	UTP11	protein_coding	0.148831	4.38452	1.2241	0.249141	0.301942	-6.36051
ENSGALG00000043085	17868579	17875462	RNF14	protein_coding	-0.32273	5.28682	-3.72948	0.00395593	0.0578816	-1.79065	17868579	17875462	RNF14	protein_coding	0.0270981	5.28682	0.324286	0.752444	0.788818	-7.2008	17868579	17875462	RNF14	protein_coding	0.349828	5.28682	4.44161	0.00127053	0.00309311	-1.37931
ENSGALG00000013042	61867663	61967208	MICAL3	protein_coding	0.559918	4.38768	3.659	0.00444194	0.0598672	-1.793	61867663	61967208	MICAL3	protein_coding	0.93484	4.38768	6.35268	8.55704e-05	0.000346519	1.67618	61867663	61967208	MICAL3	protein_coding	0.374923	4.38768	3.12338	0.0108906	0.01932	-3.50757
ENSGALG00000037172	1594995	1603346	IK	protein_coding	-0.317133	7.27983	-3.81869	0.00341912	0.0557886	-1.7945	1594995	1603346	IK	protein_coding	-0.247558	7.27983	-2.92322	0.0153115	0.0253798	-4.06096	1594995	1603346	IK	protein_coding	0.0695743	7.27983	0.800852	0.441943	0.499455	-7.06865
ENSGALG00000010243	21501345	21528251	PRDX1	protein_coding	-0.552906	8.7633	-3.80973	0.00346944	0.0558717	-1.79975	21501345	21528251	PRDX1	protein_coding	-0.594389	8.7633	-3.98569	0.0026091	0.00548022	-2.22583	21501345	21528251	PRDX1	protein_coding	-0.0414836	8.7633	-0.264706	0.796645	0.828593	-7.32609
ENSGALG00000017319	196140371	196150403	MRPL48	protein_coding	-0.373004	6.10231	-3.76745	0.00371746	0.0569097	-1.79989	196140371	196150403	MRPL48	protein_coding	0.0374721	6.10231	0.384253	0.708885	0.749267	-7.27622	196140371	196150403	MRPL48	protein_coding	0.410476	6.10231	4.34321	0.00148044	0.00350944	-1.60385
ENSGALG00000033522	7896286	7900911	not available	protein_coding	-0.698911	5.7266	-3.75533	0.0037919	0.057342	-1.79991	7896286	7900911	not available	protein_coding	-0.497005	5.7266	-2.73743	0.0210368	0.0334299	-4.27891	7896286	7900911	not available	protein_coding	0.201906	5.7266	1.12473	0.287136	0.342289	-6.68999
ENSGALG00000009559	22347523	22391052	IFT80	protein_coding	-0.433479	6.84696	-3.81045	0.00346538	0.0558717	-1.802	22347523	22391052	IFT80	protein_coding	-0.834767	6.84696	-7.24993	2.8524e-05	0.000176494	2.52142	22347523	22391052	IFT80	protein_coding	-0.401287	6.84696	-3.42085	0.00659665	0.0125167	-3.18216
ENSGALG00000016549	122843957	122900758	CTPS2	protein_coding	0.466358	3.98732	3.63165	0.00464692	0.0603348	-1.80279	122843957	122900758	CTPS2	protein_coding	1.15277	3.98732	9.54348	2.5513e-06	5.92551e-05	5.30222	122843957	122900758	CTPS2	protein_coding	0.686411	3.98732	7.03035	3.69879e-05	0.000220548	2.47612
ENSGALG00000048639	88358467	88358775	not available	protein_coding	-0.555464	3.82327	-3.6277	0.00467733	0.0605528	-1.80671	88358467	88358775	not available	protein_coding	0.429704	3.82327	3.13813	0.0106214	0.0184252	-3.24394	88358467	88358775	not available	protein_coding	0.985168	3.82327	7.58866	1.93115e-05	0.000148712	3.22101
ENSGALG00000011404	49268699	49271994	HOPX	protein_coding	-0.52829	5.72626	-3.75647	0.00378485	0.057342	-1.80727	49268699	49271994	HOPX	protein_coding	-0.910319	5.72626	-6.424	7.81275e-05	0.000325263	1.55163	49268699	49271994	HOPX	protein_coding	-0.382029	5.72626	-2.75535	0.0204012	0.0334587	-4.24897
ENSGALG00000035406	1110787	1116428	DSN1	protein_coding	-0.360543	5.18134	-3.71145	0.00407473	0.0588757	-1.81119	1110787	1116428	DSN1	protein_coding	-0.247225	5.18134	-2.61091	0.0261239	0.0403528	-4.39635	1110787	1116428	DSN1	protein_coding	0.113317	5.18134	1.26701	0.234037	0.285508	-6.47202
ENSGALG00000034311	45267540	45296772	BTBD7	protein_coding	0.483488	4.26375	3.65707	0.00445606	0.0598672	-1.81484	45267540	45296772	BTBD7	protein_coding	-0.218921	4.26375	-1.58997	0.143117	0.183699	-5.76598	45267540	45296772	BTBD7	protein_coding	-0.702409	4.26375	-5.94863	0.000145098	0.000553775	1.03821
ENSGALG00000020002	45522548	45546115	SLC22A3	protein_coding	-0.774086	4.13997	-3.65613	0.00446296	0.0598672	-1.81649	45522548	45546115	SLC22A3	protein_coding	-0.995406	4.13997	-4.66163	0.000907067	0.00225723	-0.779676	45522548	45546115	SLC22A3	protein_coding	-0.22132	4.13997	-1.05788	0.315145	0.371182	-6.46398
ENSGALG00000032922	1266391	1268447	GSTM2	protein_coding	-0.482278	6.20124	-3.7667	0.00372198	0.0569197	-1.8176	1266391	1268447	GSTM2	protein_coding	-0.0668818	6.20124	-0.52836	0.608845	0.658047	-7.22764	1266391	1268447	GSTM2	protein_coding	0.415397	6.20124	3.33424	0.0076276	0.014175	-3.30748
ENSGALG00000002010	3899030	3901447	SNIP1	protein_coding	-0.397956	4.53359	-3.66693	0.00438428	0.0598672	-1.82002	3899030	3901447	SNIP1	protein_coding	-0.381325	4.53359	-3.60025	0.00489442	0.00943727	-2.58919	3899030	3901447	SNIP1	protein_coding	0.0166307	4.53359	0.166517	0.871089	0.891944	-7.14738
ENSGALG00000036829	55980846	56043283	RECK	protein_coding	0.521239	4.8748	3.66282	0.00441407	0.0598672	-1.82275	55980846	56043283	RECK	protein_coding	0.887569	4.8748	6.43599	7.69469e-05	0.000321778	1.72825	55980846	56043283	RECK	protein_coding	0.36633	4.8748	3.22227	0.00921161	0.0167003	-3.40859
ENSGALG00000054044	643551	647397	not available	protein_coding	-0.67078	2.87649	-3.60735	0.00483725	0.0611567	-1.82562	643551	647397	not available	protein_coding	-1.44186	2.87649	-7.26658	2.79736e-05	0.000175398	2.96393	643551	647397	not available	protein_coding	-0.771085	2.87649	-3.92818	0.00286258	0.00614629	-1.69752
ENSGALG00000002595	3034833	3036390	GPX4	protein_coding	-0.546188	5.48433	-3.72309	0.00399765	0.0583459	-1.82576	3034833	3036390	GPX4	protein_coding	-0.454483	5.48433	-3.17123	0.0100421	0.017573	-3.49202	3034833	3036390	GPX4	protein_coding	0.0917056	5.48433	0.658951	0.5249	0.578351	-7.0829
ENSGALG00000014064	69378550	69390246	not available	protein_coding	0.740941	2.14803	3.67809	0.00430442	0.0597305	-1.82646	69378550	69390246	not available	protein_coding	0.562318	2.14803	2.79599	0.0190306	0.0306832	-3.3477	69378550	69390246	not available	protein_coding	-0.178624	2.14803	-1.17638	0.266854	0.3206	-5.97861
ENSGALG00000012876	57338774	57344343	SSBP1	protein_coding	-0.480749	5.71034	-3.73283	0.0039343	0.0578816	-1.83086	57338774	57344343	SSBP1	protein_coding	-0.288179	5.71034	-2.28802	0.0453204	0.0657205	-5.02181	57338774	57344343	SSBP1	protein_coding	0.19257	5.71034	1.57553	0.146401	0.188847	-6.13609
ENSGALG00000016444	96780811	96788676	ODC1	protein_coding	-0.381442	6.93676	-3.78473	0.00361394	0.0564431	-1.83138	96780811	96788676	ODC1	protein_coding	0.309408	6.93676	3.0219	0.0129406	0.0218726	-3.86918	96780811	96788676	ODC1	protein_coding	0.69085	6.93676	6.7021	5.51329e-05	0.00028515	1.84875
ENSGALG00000035980	4595093	4602005	REXO2	protein_coding	-0.377165	6.43342	-3.76949	0.00370508	0.0569097	-1.83185	4595093	4602005	REXO2	protein_coding	-0.108966	6.43342	-1.08931	0.301724	0.355895	-6.78144	4595093	4602005	REXO2	protein_coding	0.268199	6.43342	2.71239	0.0219582	0.0357146	-4.38832
ENSGALG00000039724	5914102	5923066	RHOF	protein_coding	-0.340282	6.2614	-3.77102	0.00369583	0.0569097	-1.83268	5914102	5923066	RHOF	protein_coding	-0.917495	6.2614	-10.0188	1.64103e-06	4.9526e-05	5.57354	5914102	5923066	RHOF	protein_coding	-0.577213	6.2614	-6.3705	8.36409e-05	0.000379835	1.41758
ENSGALG00000032051	330501	333446	CYB561A3	protein_coding	-0.477546	5.86515	-3.75512	0.00379321	0.057342	-1.83427	330501	333446	CYB561A3	protein_coding	-1.19484	5.86515	-9.14319	3.75272e-06	6.93729e-05	4.73659	330501	333446	CYB561A3	protein_coding	-0.717296	5.86515	-5.57068	0.000242592	0.000815582	0.329857
ENSGALG00000042572	197438849	197439910	not available	protein_coding	-0.922074	2.18754	-3.62596	0.00469077	0.0605575	-1.83902	197438849	197439910	not available	protein_coding	-1.13299	2.18754	-4.50594	0.00115049	0.00274937	-0.668631	197438849	197439910	not available	protein_coding	-0.210916	2.18754	-0.842811	0.419156	0.47725	-6.15534
ENSGALG00000026836	5117515	5129007	not available	protein_coding	-0.762475	3.96479	-3.62669	0.00468512	0.0605575	-1.84062	5117515	5129007	not available	protein_coding	-1.08148	3.96479	-5.09541	0.000476338	0.00132599	-0.0654138	5117515	5129007	not available	protein_coding	-0.319009	3.96479	-1.52439	0.15858	0.202465	-5.83883
ENSGALG00000006714	3610193	3613933	CCDC61	protein_coding	-0.45165	5.25314	-3.70558	0.00411419	0.05904	-1.84096	3610193	3613933	CCDC61	protein_coding	-0.681461	5.25314	-5.60712	0.000230664	0.000740149	0.467885	3610193	3613933	CCDC61	protein_coding	-0.229811	5.25314	-1.96857	0.0775076	0.10799	-5.49316
ENSGALG00000029469	32962719	32969923	not available	lncRNA	-1.11142	2.97205	-3.59449	0.00494128	0.0613064	-1.84352	32962719	32969923	not available	lncRNA	-0.916041	2.97205	-3.06893	0.0119455	0.0203814	-3.17183	32962719	32969923	not available	lncRNA	0.195379	2.97205	0.644642	0.533756	0.586929	-6.50875
ENSGALG00000018557	73665483	73667513	SOD3	protein_coding	-0.889797	4.90132	-3.65998	0.00443475	0.0598672	-1.84442	73665483	73667513	SOD3	protein_coding	0.224042	4.90132	1.0181	0.332773	0.388105	-6.67275	73665483	73667513	SOD3	protein_coding	1.11384	4.90132	5.12127	0.000458791	0.00134484	-0.230975
ENSGALG00000046718	762253	858811	not available	lncRNA	-0.926319	3.20505	-3.59493	0.00493773	0.0613064	-1.84561	762253	858811	not available	lncRNA	-0.9844	3.20505	-3.91989	0.00290117	0.00600573	-1.79568	762253	858811	not available	lncRNA	-0.058081	3.20505	-0.231446	0.821664	0.849952	-6.77429
ENSGALG00000012299	51089196	51112478	ANKRD54	protein_coding	-0.316461	5.98236	-3.74238	0.00387319	0.0577929	-1.84583	51089196	51112478	ANKRD54	protein_coding	-0.257431	5.98236	-3.06425	0.0120409	0.0205196	-3.73929	51089196	51112478	ANKRD54	protein_coding	0.0590305	5.98236	0.725414	0.484929	0.540594	-7.10346
ENSGALG00000007128	9342726	9373476	SH3BGRL	protein_coding	-0.343115	9.83228	-3.75899	0.00376922	0.0572997	-1.85621	9342726	9373476	SH3BGRL	protein_coding	0.583916	9.83228	6.00944	0.000133826	0.000484867	0.961066	9342726	9373476	SH3BGRL	protein_coding	0.927031	9.83228	9.05001	4.11347e-06	6.39253e-05	4.67062
ENSGALG00000005150	7455383	7456543	PTRH2	protein_coding	-0.416924	4.87596	-3.66405	0.00440511	0.0598672	-1.85629	7455383	7456543	PTRH2	protein_coding	-0.438049	4.87596	-3.92471	0.00287865	0.00596797	-2.09952	7455383	7456543	PTRH2	protein_coding	-0.0211252	4.87596	-0.200305	0.845282	0.870629	-7.20066
ENSGALG00000042103	21907061	21908044	C5H11ORF96	protein_coding	-1.10804	3.1119	-3.58466	0.00502234	0.0616357	-1.86215	21907061	21908044	C5H11ORF96	protein_coding	0.411824	3.1119	1.56338	0.149218	0.190544	-5.61526	21907061	21908044	C5H11ORF96	protein_coding	1.51986	3.1119	5.74076	0.000192029	0.000682977	0.985588
ENSGALG00000009507	29011050	29062894	PLEKHH1	protein_coding	1.17249	3.24399	3.59551	0.00493292	0.0613064	-1.86247	29011050	29062894	PLEKHH1	protein_coding	2.28826	3.24399	7.47638	2.19458e-05	0.000154635	3.20899	29011050	29062894	PLEKHH1	protein_coding	1.11577	3.24399	5.49337	0.000270142	0.000886653	0.475905
ENSGALG00000008669	13436135	13454946	CD28	protein_coding	-0.453112	5.49858	-3.72912	0.00395829	0.0578816	-1.86383	13436135	13454946	CD28	protein_coding	-1.67885	5.49858	-12.7407	1.76623e-07	1.84636e-05	7.9238	13436135	13454946	CD28	protein_coding	-1.22574	5.49858	-9.4925	2.67783e-06	5.16526e-05	5.12299
ENSGALG00000003042	2166028	2172601	PXMP4	protein_coding	-0.317862	6.83312	-3.76742	0.00371763	0.0569097	-1.86457	2166028	2172601	PXMP4	protein_coding	-0.365027	6.83312	-4.27695	0.00164222	0.00369933	-1.75228	2166028	2172601	PXMP4	protein_coding	-0.0471648	6.83312	-0.547441	0.596155	0.645694	-7.25229
ENSGALG00000007090	22997062	23003524	CPN1	protein_coding	-0.941336	1.5846	-3.70616	0.00411026	0.05904	-1.86522	22997062	23003524	CPN1	protein_coding	-0.417726	1.5846	-1.78774	0.104297	0.138408	-4.91463	22997062	23003524	CPN1	protein_coding	0.52361	1.5846	2.2997	0.0444305	0.0660648	-4.15568
ENSGALG00000004850	13114186	13389295	ZMIZ1	protein_coding	0.551933	5.70662	3.6648	0.00439968	0.0598672	-1.87133	13114186	13389295	ZMIZ1	protein_coding	2.19457	5.70662	14.8988	4.00491e-08	1.84636e-05	9.39836	13114186	13389295	ZMIZ1	protein_coding	1.64264	5.70662	13.1208	1.33872e-07	1.64438e-05	8.1805
ENSGALG00000016288	117527572	118143733	IL1RAPL1	protein_coding	1.63419	4.56423	3.58672	0.00500528	0.0615036	-1.87154	117527572	118143733	IL1RAPL1	protein_coding	5.38341	4.56423	12.4133	2.2559e-07	2.0807e-05	7.41222	117527572	118143733	IL1RAPL1	protein_coding	3.74922	4.56423	15.2005	3.30683e-08	1.59595e-05	9.5783
ENSGALG00000005024	5546824	5591184	not available	protein_coding	0.813301	3.60365	3.57678	0.00508833	0.0618576	-1.87209	5546824	5591184	not available	protein_coding	0.76838	3.60365	3.404	0.00678536	0.0124994	-2.63851	5546824	5591184	not available	protein_coding	-0.0449202	3.60365	-0.26007	0.800119	0.831417	-7.01067
ENSGALG00000038160	85439553	85464361	not available	protein_coding	0.437848	4.49075	3.63857	0.00459413	0.060246	-1.87537	85439553	85464361	not available	protein_coding	-0.958829	4.49075	-7.15365	3.19439e-05	0.000187174	2.70861	85439553	85464361	not available	protein_coding	-1.39668	4.49075	-11.7688	3.7153e-07	2.20602e-05	7.19941
ENSGALG00000017044	173127323	173264665	TRPC4	protein_coding	0.975708	5.36972	3.64123	0.00457403	0.060246	-1.88143	173127323	173264665	TRPC4	protein_coding	1.79349	5.36972	6.82575	4.73633e-05	0.000235307	2.20582	173127323	173264665	TRPC4	protein_coding	0.817785	5.36972	3.90899	0.00295279	0.00630821	-2.31106
ENSGALG00000031934	25316566	25342793	TES	protein_coding	-0.336538	6.25391	-3.73429	0.00392485	0.0578816	-1.8826	25316566	25342793	TES	protein_coding	-0.338186	6.25391	-3.7528	0.00380761	0.00757953	-2.58839	25316566	25342793	TES	protein_coding	-0.00164863	6.25391	-0.0186078	0.985522	0.987774	-7.39916
ENSGALG00000002326	8885670	8943726	not available	protein_coding	0.968121	3.19892	3.57	0.00514589	0.0621147	-1.88445	8885670	8943726	not available	protein_coding	1.22995	3.19892	4.64428	0.000931263	0.00230463	-0.533457	8885670	8943726	not available	protein_coding	0.261824	3.19892	1.40898	0.189354	0.236889	-6.01323
ENSGALG00000030647	4415210	4419343	MFAP2	protein_coding	-1.07058	1.44239	-3.70331	0.00412956	0.0590801	-1.88866	4415210	4419343	MFAP2	protein_coding	-0.689857	1.44239	-2.5726	0.027894	0.0427473	-3.67499	4415210	4419343	MFAP2	protein_coding	0.380723	1.44239	1.42862	0.18378	0.230848	-5.37429
ENSGALG00000030251	140875182	140993382	ADCY8	protein_coding	-1.03684	4.04625	-3.56475	0.00519085	0.0623183	-1.88886	140875182	140993382	ADCY8	protein_coding	2.38427	4.04625	10.5201	1.04963e-06	3.96945e-05	6.17491	140875182	140993382	ADCY8	protein_coding	3.42111	4.04625	14.361	5.68618e-08	1.59595e-05	8.9649
ENSGALG00000009158	12391368	12550464	CDC42BPA	protein_coding	0.734388	5.18028	3.61715	0.00475955	0.060737	-1.88909	12391368	12550464	CDC42BPA	protein_coding	2.17535	5.18028	11.1572	6.10191e-07	3.09204e-05	6.70497	12391368	12550464	CDC42BPA	protein_coding	1.44096	5.18028	9.33477	3.11466e-06	5.51348e-05	4.93486
ENSGALG00000039203	3861634	3867074	not available	protein_coding	-0.401684	6.91323	-3.75577	0.00378914	0.057342	-1.8916	3861634	3867074	not available	protein_coding	-0.87899	6.91323	-8.11706	1.07736e-05	0.000111856	3.55371	3861634	3867074	not available	protein_coding	-0.477306	6.91323	-4.32557	0.0015218	0.00359306	-1.66162
ENSGALG00000012059	28150921	28172550	OSBPL11	protein_coding	0.468843	4.52512	3.6182	0.00475128	0.0607086	-1.89236	28150921	28172550	OSBPL11	protein_coding	-0.0497271	4.52512	-0.376062	0.714774	0.754842	-6.97766	28150921	28172550	OSBPL11	protein_coding	-0.51857	4.52512	-4.56855	0.00104516	0.00262685	-1.07652
ENSGALG00000003793	5843239	5848304	GTF2A2	protein_coding	-0.356041	5.38873	-3.67064	0.00435757	0.0598672	-1.89327	5843239	5848304	GTF2A2	protein_coding	-0.135967	5.38873	-1.44088	0.180374	0.225655	-6.23373	5843239	5848304	GTF2A2	protein_coding	0.220074	5.38873	2.46685	0.0334216	0.051557	-4.72
ENSGALG00000002705	5951613	5961190	CISD1	protein_coding	-0.333755	6.13546	-3.70735	0.00410229	0.05904	-1.89461	5951613	5961190	CISD1	protein_coding	0.572855	6.13546	6.46624	7.40522e-05	0.00031305	1.57884	5951613	5961190	CISD1	protein_coding	0.906609	6.13546	10.6056	9.74351e-07	3.23007e-05	6.11897
ENSGALG00000027190	5833851	5836668	COX11	protein_coding	-0.444181	4.297	-3.60436	0.00486125	0.0612704	-1.89736	5833851	5836668	COX11	protein_coding	-0.62134	4.297	-5.06484	0.000498018	0.0013738	-0.168292	5833851	5836668	COX11	protein_coding	-0.177159	4.297	-1.52448	0.158559	0.202454	-5.94949
ENSGALG00000032893	1135370	1139505	SHISA4	protein_coding	-0.835421	2.63282	-3.56617	0.0051786	0.0623137	-1.90248	1135370	1139505	SHISA4	protein_coding	0.0612864	2.63282	0.295817	0.773459	0.807375	-6.63882	1135370	1139505	SHISA4	protein_coding	0.896707	2.63282	4.38758	0.00138157	0.00331706	-0.959771
ENSGALG00000006837	15478170	15870938	TSPAN4	protein_coding	0.399337	6.89398	3.73359	0.00392938	0.0578816	-1.90273	15478170	15870938	TSPAN4	protein_coding	0.306347	6.89398	2.82294	0.0181734	0.0294495	-4.19546	15478170	15870938	TSPAN4	protein_coding	-0.0929894	6.89398	-0.87184	0.403866	0.462172	-7.01166
ENSGALG00000045574	16029437	16031632	CAMK2N2	protein_coding	-0.923505	2.29033	-3.58373	0.00503008	0.0616357	-1.90485	16029437	16031632	CAMK2N2	protein_coding	-0.0610962	2.29033	-0.269235	0.793256	0.825292	-6.57288	16029437	16031632	CAMK2N2	protein_coding	0.862408	2.29033	3.79454	0.00355649	0.00739924	-1.84864
ENSGALG00000025778	9801580	9807021	SIRPA	protein_coding	-0.899825	2.18749	-3.56282	0.00520747	0.0623183	-1.90506	9801580	9807021	SIRPA	protein_coding	-1.79906	2.18749	-6.41708	7.88187e-05	0.000327519	1.97812	9801580	9807021	SIRPA	protein_coding	-0.899237	2.18749	-3.19182	0.00969821	0.0174568	-2.73592
ENSGALG00000015167	37409069	37540076	PRUNE2	protein_coding	2.04743	2.51499	3.88349	0.00307732	0.0540609	-1.90537	37409069	37540076	PRUNE2	protein_coding	3.72832	2.51499	7.37458	2.46729e-05	0.000164584	2.87179	37409069	37540076	PRUNE2	protein_coding	1.68088	2.51499	7.38004	2.45177e-05	0.000170801	3.01724
ENSGALG00000002504	3888298	3896277	RO60	protein_coding	0.576104	3.35143	3.55536	0.00527231	0.0623659	-1.90546	3888298	3896277	RO60	protein_coding	0.0353297	3.35143	0.211766	0.836569	0.862754	-6.74158	3888298	3896277	RO60	protein_coding	-0.540774	3.35143	-3.89403	0.00302518	0.00643616	-1.95187
ENSGALG00000015253	85383662	85470351	COL8A1	protein_coding	-1.45415	5.28117	-3.65377	0.00448037	0.0599752	-1.9063	85383662	85470351	COL8A1	protein_coding	-0.535311	5.28117	-1.45885	0.175477	0.22021	-6.23873	85383662	85470351	COL8A1	protein_coding	0.918835	5.28117	2.39711	0.0376449	0.0571146	-4.76781
ENSGALG00000008349	19629856	19651438	LMCD1	protein_coding	-1.02164	3.86751	-3.56417	0.00519583	0.0623183	-1.90814	19629856	19651438	LMCD1	protein_coding	0.645035	3.86751	2.68256	0.0231084	0.0362343	-4.10401	19629856	19651438	LMCD1	protein_coding	1.66668	3.86751	6.72958	5.32944e-05	0.000279563	2.16716
ENSGALG00000029743	27647878	27656405	MED6	protein_coding	-0.492352	5.21177	-3.65093	0.00450138	0.0601517	-1.9087	27647878	27656405	MED6	protein_coding	-0.244286	5.21177	-1.87651	0.0902243	0.121294	-5.59604	27647878	27656405	MED6	protein_coding	0.248067	5.21177	1.99091	0.0746863	0.104488	-5.45944
ENSGALG00000031503	71658494	71767227	LRP6	protein_coding	0.697639	3.99836	3.55567	0.00526961	0.0623659	-1.90962	71658494	71767227	LRP6	protein_coding	1.7985	3.99836	9.84188	1.92995e-06	5.32217e-05	5.58033	71658494	71767227	LRP6	protein_coding	1.10086	3.99836	7.89815	1.36716e-05	0.000121373	3.49445
ENSGALG00000011974	54538589	54542357	RPL7L1	protein_coding	-0.407348	7.10027	-3.74408	0.00386239	0.0577929	-1.90991	54538589	54542357	RPL7L1	protein_coding	-0.255794	7.10027	-2.31496	0.0432934	0.0631449	-5.08504	54538589	54542357	RPL7L1	protein_coding	0.151554	7.10027	1.34737	0.207775	0.256899	-6.49825
ENSGALG00000007926	10623538	10627074	ATP5PD	protein_coding	-0.652041	6.50231	-3.72171	0.00400671	0.0584226	-1.91084	10623538	10627074	ATP5PD	protein_coding	-0.00379314	6.50231	-0.0217803	0.983054	0.986213	-7.40335	10623538	10627074	ATP5PD	protein_coding	0.648248	6.50231	3.71246	0.00406802	0.00829817	-2.66729
ENSGALG00000008443	9929414	9938281	ARHGDIA	protein_coding	-0.345798	9.17256	-3.73182	0.00394082	0.0578816	-1.91136	9929414	9938281	ARHGDIA	protein_coding	-0.630779	9.17256	-6.6628	5.78829e-05	0.000265373	1.80064	9929414	9938281	ARHGDIA	protein_coding	-0.284981	9.17256	-2.84623	0.0174638	0.0291615	-4.09948
ENSGALG00000035252	117723223	117730489	RPL7	protein_coding	-0.599359	10.5965	-3.70555	0.00411442	0.05904	-1.91261	117723223	117730489	RPL7	protein_coding	-0.472623	10.5965	-2.81859	0.0183091	0.0296412	-4.13083	117723223	117730489	RPL7	protein_coding	0.126736	10.5965	0.717149	0.489795	0.54495	-6.99446
ENSGALG00000011409	45696332	45697655	SNRPF	protein_coding	-0.464958	5.80414	-3.68426	0.00426096	0.059661	-1.91278	45696332	45697655	SNRPF	protein_coding	-0.174001	5.80414	-1.40947	0.189214	0.235582	-6.33727	45696332	45697655	SNRPF	protein_coding	0.290957	5.80414	2.43913	0.0350415	0.0536704	-4.80696
ENSGALG00000003400	1379901	1382292	AIMP2	protein_coding	-0.47896	5.24975	-3.65982	0.00443595	0.0598672	-1.91295	1379901	1382292	AIMP2	protein_coding	-0.8347	5.24975	-6.33885	8.70994e-05	0.000351374	1.5015	1379901	1382292	AIMP2	protein_coding	-0.35574	5.24975	-2.79928	0.0189241	0.031307	-4.10899
ENSGALG00000002294	72764590	72877720	SEMA6A	protein_coding	0.716349	4.75689	3.5885	0.00499049	0.0614467	-1.91372	72764590	72877720	SEMA6A	protein_coding	1.48461	4.75689	7.74462	1.62059e-05	0.000132716	3.37893	72764590	72877720	SEMA6A	protein_coding	0.768263	4.75689	5.12838	0.000454084	0.00133308	-0.285648
ENSGALG00000049100	56446180	56455866	not available	lncRNA	1.71154	2.60104	3.63399	0.00462895	0.0602917	-1.91546	56446180	56455866	not available	lncRNA	2.65875	2.60104	5.91439	0.000151892	0.000533671	1.35223	56446180	56455866	not available	lncRNA	0.947206	2.60104	3.56431	0.00519462	0.0102015	-2.4778
ENSGALG00000013244	66874049	66946411	ABCC9	protein_coding	0.779073	6.21947	3.68378	0.00426434	0.059661	-1.91631	66874049	66946411	ABCC9	protein_coding	0.931029	6.21947	4.38147	0.00139476	0.0032315	-1.47111	66874049	66946411	ABCC9	protein_coding	0.151956	6.21947	0.795765	0.44476	0.5019	-7.07323
ENSGALG00000038752	7333284	7346198	not available	protein_coding	1.43078	1.83987	3.63381	0.00463036	0.0602917	-1.9174	7333284	7346198	not available	protein_coding	-0.264671	1.83987	-0.610203	0.555423	0.608055	-6.06581	7333284	7346198	not available	protein_coding	-1.69545	1.83987	-5.49156	0.000270827	0.000887762	0.741101
ENSGALG00000000436	522606	523803	RABIF	protein_coding	-0.710214	2.78141	-3.54416	0.00537121	0.0625563	-1.91742	522606	523803	RABIF	protein_coding	-0.741568	2.78141	-3.78977	0.00358427	0.00720389	-1.91663	522606	523803	RABIF	protein_coding	-0.0313537	2.78141	-0.164474	0.872655	0.893114	-6.695
ENSGALG00000042587	17569480	17581193	not available	lncRNA	-0.465364	4.92306	-3.63294	0.00463701	0.0602917	-1.91766	17569480	17581193	not available	lncRNA	-0.43925	4.92306	-3.49273	0.00585086	0.0109822	-2.84916	17569480	17581193	not available	lncRNA	0.0261146	4.92306	0.219155	0.830965	0.85807	-7.21579
ENSGALG00000010805	25639131	25696695	USP24	protein_coding	0.372882	5.73226	3.6811	0.00428315	0.0596881	-1.91832	25639131	25696695	USP24	protein_coding	-0.251794	5.73226	-2.4437	0.0347691	0.0520468	-4.73256	25639131	25696695	USP24	protein_coding	-0.624676	5.73226	-6.60771	6.19899e-05	0.000308024	1.751
ENSGALG00000047908	29786657	29916710	ZFAND3	protein_coding	-0.324051	6.48647	-3.71132	0.00407564	0.0588757	-1.91882	29786657	29916710	ZFAND3	protein_coding	0.641411	6.48647	7.33368	2.58706e-05	0.000168863	2.66838	29786657	29916710	ZFAND3	protein_coding	0.965462	6.48647	11.2418	5.68909e-07	2.49605e-05	6.67364
ENSGALG00000005644	4129233	4138053	MYO1G	pseudogene	-0.404337	7.49684	-3.74303	0.00386908	0.0577929	-1.92334	4129233	4138053	MYO1G	pseudogene	-1.46713	7.49684	-13.4598	1.05191e-07	1.84636e-05	8.39548	4129233	4138053	MYO1G	pseudogene	-1.06279	7.49684	-9.35956	3.04115e-06	5.50234e-05	4.90871
ENSGALG00000050631	1121719	1136699	not available	protein_coding	0.708326	4.08068	3.55795	0.00524974	0.0623183	-1.9241	1121719	1136699	not available	protein_coding	1.21112	4.08068	6.38065	8.25644e-05	0.000337153	1.75705	1121719	1136699	not available	protein_coding	0.50279	4.08068	3.35442	0.00737339	0.0137609	-3.07711
ENSGALG00000038714	901099	904843	NDUFB7	protein_coding	-0.869279	3.12247	-3.54203	0.00539029	0.0625563	-1.92464	901099	904843	NDUFB7	protein_coding	-1.85504	3.12247	-6.82796	4.72356e-05	0.000235015	2.44458	901099	904843	NDUFB7	protein_coding	-0.985761	3.12247	-3.64931	0.00451343	0.00907414	-2.15201
ENSGALG00000012010	55063378	55126784	NDST3	protein_coding	1.06213	2.72193	3.58026	0.0050591	0.0617203	-1.929	55063378	55126784	NDST3	protein_coding	2.24683	2.72193	8.09242	1.10637e-05	0.000112872	3.84256	55063378	55126784	NDST3	protein_coding	1.1847	2.72193	6.4621	7.44407e-05	0.000350065	1.88647
ENSGALG00000022926	77894615	77899113	GPR162	protein_coding	-0.573252	4.1493	-3.5649	0.00518955	0.0623183	-1.93161	77894615	77899113	GPR162	protein_coding	0.151772	4.1493	1.03787	0.323923	0.378934	-6.4996	77894615	77899113	GPR162	protein_coding	0.725024	4.1493	5.10693	0.000468432	0.00136606	-0.139566
ENSGALG00000010060	36370614	36381285	PSMA6	protein_coding	-0.340621	7.04004	-3.72915	0.00395811	0.0578816	-1.93295	36370614	36381285	PSMA6	protein_coding	-0.283185	7.04004	-3.05553	0.0122208	0.020791	-3.8276	36370614	36381285	PSMA6	protein_coding	0.0574362	7.04004	0.610045	0.555524	0.607982	-7.21297
ENSGALG00000009050	25874264	25898344	CAPN3	protein_coding	1.11539	1.9368	3.6051	0.00485528	0.0612704	-1.93304	25874264	25898344	CAPN3	protein_coding	-0.249729	1.9368	-0.734207	0.479787	0.536381	-6.01118	25874264	25898344	CAPN3	protein_coding	-1.36512	1.9368	-5.23315	0.00039044	0.0011795	0.395079
ENSGALG00000015148	36034182	36052126	ANXA1	protein_coding	0.94158	4.95409	3.58353	0.00503178	0.0616357	-1.93407	36034182	36052126	ANXA1	protein_coding	1.35076	4.95409	5.25443	0.000378718	0.00109838	0.0951488	36034182	36052126	ANXA1	protein_coding	0.409177	4.95409	2.07937	0.0644382	0.0918052	-5.3638
ENSGALG00000008072	13511411	13553410	CHRDL1	protein_coding	-2.0039	1.84431	-3.60169	0.00488278	0.0613003	-1.9341	13511411	13553410	CHRDL1	protein_coding	-0.367629	1.84431	-0.800308	0.442243	0.4995	-6.23922	13511411	13553410	CHRDL1	protein_coding	1.63627	1.84431	3.20219	0.00952954	0.0172062	-2.72125
ENSGALG00000034475	1010526	1018772	not available	protein_coding	-0.369968	7.66882	-3.73615	0.00391291	0.0578816	-1.93438	1010526	1018772	not available	protein_coding	-0.814452	7.66882	-8.10307	1.09372e-05	0.000112657	3.52807	1010526	1018772	not available	protein_coding	-0.444484	7.66882	-4.24818	0.00171821	0.00398209	-1.7805
ENSGALG00000002763	2337402	2352802	FRZB	protein_coding	0.651865	5.81056	3.63797	0.00459869	0.060246	-1.93482	2337402	2352802	FRZB	protein_coding	1.7438	5.81056	9.85297	1.91028e-06	5.32217e-05	5.49874	2337402	2352802	FRZB	protein_coding	1.09193	5.81056	7.21011	2.98878e-05	0.000194119	2.51515
ENSGALG00000027561	16965972	16968953	GNG5	protein_coding	-0.411867	7.1569	-3.72962	0.00395501	0.0578816	-1.93861	16965972	16968953	GNG5	protein_coding	-0.52122	7.1569	-4.64984	0.000923437	0.00228869	-1.162	16965972	16968953	GNG5	protein_coding	-0.109352	7.1569	-0.952647	0.363364	0.421159	-6.9379
ENSGALG00000035605	18539532	18572441	not available	protein_coding	0.619802	3.20605	3.52812	0.00551632	0.0629906	-1.94001	18539532	18572441	not available	protein_coding	0.455386	3.20605	2.60434	0.0264195	0.0407766	-3.94487	18539532	18572441	not available	protein_coding	-0.164415	3.20605	-1.16604	0.270821	0.324883	-6.25381
ENSGALG00000005744	17614798	17622303	EMC8	protein_coding	-0.34073	5.43365	-3.65516	0.00447012	0.0598903	-1.9401	17614798	17622303	EMC8	protein_coding	-0.573106	5.43365	-6.15238	0.000110875	0.000418583	1.21569	17614798	17622303	EMC8	protein_coding	-0.232376	5.43365	-2.61697	0.0258546	0.0411455	-4.46945
ENSGALG00000033561	27388794	27720368	DGKB	protein_coding	2.18169	3.79081	3.66662	0.00438651	0.0598672	-1.94072	27388794	27720368	DGKB	protein_coding	5.81934	3.79081	10.2327	1.35304e-06	4.58504e-05	5.47789	27388794	27720368	DGKB	protein_coding	3.63765	3.79081	14.0602	6.95409e-08	1.59595e-05	8.83846
ENSGALG00000007124	9541162	9542476	POP5	protein_coding	-0.699848	3.44258	-3.53636	0.00544129	0.0626458	-1.94115	9541162	9542476	POP5	protein_coding	-1.10513	3.44258	-5.49827	0.000268303	0.000834756	0.625053	9541162	9542476	POP5	protein_coding	-0.405286	3.44258	-2.05466	0.0671573	0.0952988	-4.92905
ENSGALG00000006792	10415519	10422917	VSTM2L	protein_coding	-0.774581	3.93558	-3.54129	0.00539688	0.0625563	-1.94457	10415519	10422917	VSTM2L	protein_coding	0.641531	3.93558	3.4193	0.00661375	0.0122199	-2.83415	10415519	10422917	VSTM2L	protein_coding	1.41611	3.93558	7.58252	1.94463e-05	0.000149215	3.19882
ENSGALG00000031693	117418542	117607402	KCNB2	protein_coding	0.950868	3.91804	3.52252	0.00556783	0.0632311	-1.94731	117418542	117607402	KCNB2	protein_coding	2.8813	3.91804	11.5644	4.37402e-07	2.71608e-05	6.97495	117418542	117607402	KCNB2	protein_coding	1.93043	3.91804	11.2193	5.79554e-07	2.50156e-05	6.74689
ENSGALG00000005279	7631791	7678745	BRIP1	protein_coding	0.515046	3.66632	3.52462	0.00554845	0.0631208	-1.94999	7631791	7678745	BRIP1	protein_coding	0.998823	3.66632	7.18014	3.0961e-05	0.000184185	2.81958	7631791	7678745	BRIP1	protein_coding	0.483777	3.66632	4.38025	0.00139742	0.00334417	-1.25623
ENSGALG00000048306	5400955	5403822	not available	protein_coding	1.15902	2.34325	3.53933	0.00541448	0.0626458	-1.95278	5400955	5403822	not available	protein_coding	0.0642468	2.34325	0.185044	0.856916	0.880544	-6.44144	5400955	5403822	not available	protein_coding	-1.09477	2.34325	-4.22933	0.00176998	0.00408482	-1.2458
ENSGALG00000028958	584539	589045	NOL9	protein_coding	-0.340173	7.35958	-3.71975	0.00401961	0.058492	-1.95943	584539	589045	NOL9	protein_coding	-0.743992	7.35958	-8.02003	1.19661e-05	0.000116836	3.4342	584539	589045	NOL9	protein_coding	-0.403819	7.35958	-4.21301	0.00181614	0.00417564	-1.8435
ENSGALG00000035079	44295275	44300137	RPSAP58	protein_coding	-0.49325	10.8436	-3.66812	0.00437571	0.0598672	-1.95975	44295275	44300137	RPSAP58	protein_coding	-0.878907	10.8436	-6.40955	7.95774e-05	0.000329703	1.5297	44295275	44300137	RPSAP58	protein_coding	-0.385657	10.8436	-2.65599	0.0241838	0.0388611	-4.34516
ENSGALG00000031238	39564609	39567636	SLIRP	protein_coding	-0.390543	4.99658	-3.59902	0.00490435	0.0613064	-1.96777	39564609	39567636	SLIRP	protein_coding	-0.0834774	4.99658	-0.801549	0.441557	0.498872	-6.86656	39564609	39567636	SLIRP	protein_coding	0.307066	4.99658	3.12903	0.0107866	0.0191598	-3.53844
ENSGALG00000001013	9883271	9888343	PPP6C	protein_coding	-0.31849	5.48796	-3.64126	0.00457377	0.060246	-1.96856	9883271	9888343	PPP6C	protein_coding	-0.609652	5.48796	-6.9544	4.05196e-05	0.00021473	2.27122	9883271	9888343	PPP6C	protein_coding	-0.291162	5.48796	-3.47725	0.00600375	0.0115516	-2.99995
ENSGALG00000004796	6337084	6369848	CDC42	protein_coding	-0.386073	8.76301	-3.7044	0.00412219	0.0590801	-1.96988	6337084	6369848	CDC42	protein_coding	-0.52328	8.76301	-4.89725	0.000637153	0.00167831	-0.749708	6337084	6369848	CDC42	protein_coding	-0.137207	8.76301	-1.21813	0.251304	0.304204	-6.60325
ENSGALG00000041746	1560388	1571326	ZMAT2	protein_coding	-0.341999	6.82937	-3.69997	0.00415234	0.0590872	-1.96992	1560388	1571326	ZMAT2	protein_coding	-0.103904	6.82937	-1.11178	0.292406	0.346393	-6.7822	1560388	1571326	ZMAT2	protein_coding	0.238095	6.82937	2.53306	0.0298461	0.0466278	-4.69987
ENSGALG00000047292	8027766	8132133	not available	lncRNA	-0.614385	3.79158	-3.51701	0.00561914	0.0632763	-1.97044	8027766	8132133	not available	lncRNA	0.655235	3.79158	4.31008	0.00155911	0.0035386	-1.30009	8027766	8132133	not available	lncRNA	1.26962	3.79158	8.62077	6.34131e-06	8.07304e-05	4.36401
ENSGALG00000031971	53559937	54180710	CNTNAP2	protein_coding	1.28437	4.32992	3.51	0.00568502	0.0633438	-1.97098	53559937	54180710	CNTNAP2	protein_coding	4.92083	4.32992	14.4453	5.37782e-08	1.84636e-05	8.69024	53559937	54180710	CNTNAP2	protein_coding	3.63647	4.32992	17.0229	1.11508e-08	1.59595e-05	10.5867
ENSGALG00000049551	4947059	4948277	not available	protein_coding	-1.95909	1.79984	-3.57256	0.0051241	0.0620958	-1.97226	4947059	4948277	not available	protein_coding	-1.03434	1.79984	-2.37405	0.0391529	0.0577477	-4.20679	4947059	4948277	not available	protein_coding	0.924753	1.79984	1.70322	0.11954	0.158063	-5.03309
ENSGALG00000001658	6926456	6929003	RPL19	protein_coding	-0.512694	10.2768	-3.67426	0.00433163	0.0598092	-1.97329	6926456	6929003	RPL19	protein_coding	-0.48334	10.2768	-3.35285	0.00739284	0.0134602	-3.23032	6926456	6929003	RPL19	protein_coding	0.029354	10.2768	0.192889	0.850931	0.875507	-7.26527
ENSGALG00000013441	89168602	89253599	INVS	protein_coding	0.803491	4.46373	3.53685	0.00543685	0.0626458	-1.9733	89168602	89253599	INVS	protein_coding	1.28078	4.46373	5.8753	0.000160068	0.000556415	1.04057	89168602	89253599	INVS	protein_coding	0.477289	4.46373	2.79892	0.0189357	0.0313228	-4.08333
ENSGALG00000001531	3342109	3349216	FN3K	protein_coding	-0.711414	2.86797	-3.51045	0.00568083	0.0633431	-1.97421	3342109	3349216	FN3K	protein_coding	0.437522	2.86797	2.46425	0.0335703	0.0504046	-4.1573	3342109	3349216	FN3K	protein_coding	1.14894	2.86797	6.74484	5.2302e-05	0.000275866	2.32168
ENSGALG00000000535	255925	259437	ERRFI1	protein_coding	-0.42824	5.14966	-3.62535	0.00469548	0.0605575	-1.97445	255925	259437	ERRFI1	protein_coding	-1.10178	5.14966	-8.95941	4.50074e-06	7.36345e-05	4.62021	255925	259437	ERRFI1	protein_coding	-0.673543	5.14966	-5.69597	0.00020414	0.000715607	0.596089
ENSGALG00000011356	29930523	29974805	not available	protein_coding	0.981597	1.89516	3.64196	0.00456849	0.060246	-1.97851	29930523	29974805	not available	protein_coding	1.05862	1.89516	4.00225	0.00254053	0.00535741	-1.32689	29930523	29974805	not available	protein_coding	0.0770244	1.89516	0.424012	0.680589	0.724069	-6.55179
ENSGALG00000037863	52114901	52118653	SEC61G	protein_coding	-0.708402	5.91114	-3.64465	0.00454825	0.060246	-1.9788	52114901	52118653	SEC61G	protein_coding	0.0427595	5.91114	0.228658	0.823771	0.851611	-7.32036	52114901	52118653	SEC61G	protein_coding	0.751161	5.91114	4.0614	0.00231077	0.00512118	-2.04236
ENSGALG00000047571	54584662	54594417	not available	lncRNA	-1.35071	1.33472	-3.78169	0.0036319	0.0565995	-1.97927	54584662	54594417	not available	lncRNA	0.358107	1.33472	1.26049	0.236283	0.287312	-5.56721	54584662	54594417	not available	lncRNA	1.70882	1.33472	5.55737	0.00024711	0.00082639	0.890997
ENSGALG00000013191	85983022	85987033	NDUFS6	protein_coding	-0.514209	4.61241	-3.56177	0.00521651	0.0623183	-1.97981	85983022	85987033	NDUFS6	protein_coding	-0.271744	4.61241	-1.96713	0.0776933	0.106036	-5.33081	85983022	85987033	NDUFS6	protein_coding	0.242465	4.61241	1.84876	0.0944225	0.12848	-5.55792
ENSGALG00000021688	985592	989803	CD320	protein_coding	-0.327858	5.46888	-3.6309	0.00465262	0.0603348	-1.98009	985592	989803	CD320	protein_coding	-0.444653	5.46888	-4.96029	0.000580485	0.00155302	-0.532903	985592	989803	CD320	protein_coding	-0.116795	5.46888	-1.3667	0.201839	0.250428	-6.39045
ENSGALG00000053412	891597	908754	not available	protein_coding	-0.784128	3.01042	-3.49661	0.00581316	0.0637082	-1.98504	891597	908754	not available	protein_coding	-0.506033	3.01042	-2.36581	0.0397065	0.05848	-4.36134	891597	908754	not available	protein_coding	0.278095	3.01042	1.3456	0.208328	0.257487	-5.89159
ENSGALG00000039917	23305911	23307580	EXOSC1	protein_coding	-0.480039	4.66422	-3.57015	0.00514454	0.0621147	-1.98672	23305911	23307580	EXOSC1	protein_coding	-0.49532	4.66422	-3.77188	0.00369062	0.00738315	-2.32635	23305911	23307580	EXOSC1	protein_coding	-0.0152815	4.66422	-0.121268	0.905895	0.921561	-7.16678
ENSGALG00000009048	28775575	28948158	ABLIM1	protein_coding	1.56845	3.8127	3.49525	0.00582631	0.0637477	-1.98758	28775575	28948158	ABLIM1	protein_coding	2.6938	3.8127	6.30501	9.09685e-05	0.000362505	1.78578	28775575	28948158	ABLIM1	protein_coding	1.12535	3.8127	4.29661	0.00159237	0.00373215	-1.49773
ENSGALG00000016824	138696217	138727777	TMCO3	protein_coding	0.511972	5.26465	3.59377	0.00494716	0.0613064	-1.98899	138696217	138727777	TMCO3	protein_coding	0.373242	5.26465	2.62933	0.025313	0.0392423	-4.32654	138696217	138727777	TMCO3	protein_coding	-0.13873	5.26465	-1.13774	0.281916	0.336798	-6.67441
ENSGALG00000008070	11321487	11334082	ZMAT5	protein_coding	-0.319836	6.13549	-3.66346	0.00440941	0.0598672	-1.99065	11321487	11334082	ZMAT5	protein_coding	-0.440351	6.13549	-5.03998	0.000516423	0.00141491	-0.490029	11321487	11334082	ZMAT5	protein_coding	-0.120515	6.13549	-1.41	0.189061	0.236542	-6.39949
ENSGALG00000041981	10860859	10861648	PRR7	protein_coding	-0.809804	1.8976	-3.51749	0.00561461	0.0632763	-1.99161	10860859	10861648	PRR7	protein_coding	-1.83229	1.8976	-7.09214	3.43601e-05	0.000195612	2.7446	10860859	10861648	PRR7	protein_coding	-1.02249	1.8976	-4.03171	0.00242326	0.00532896	-1.33194
ENSGALG00000021040	6435737	6439442	HAGHL	protein_coding	-0.41261	5.1943	-3.61005	0.00481574	0.0611081	-1.99187	6435737	6439442	HAGHL	protein_coding	-0.860249	5.1943	-7.38557	2.43618e-05	0.000163432	2.85075	6435737	6439442	HAGHL	protein_coding	-0.447638	5.1943	-4.01891	0.0024735	0.00541925	-2.02675
ENSGALG00000007707	5665122	5667610	TRAPPC4	protein_coding	-0.381111	5.13544	-3.58962	0.00498127	0.0614232	-1.99227	5665122	5667610	TRAPPC4	protein_coding	0.0997272	5.13544	0.98444	0.348259	0.404598	-6.72441	5665122	5667610	TRAPPC4	protein_coding	0.480838	5.13544	5.04444	0.000513073	0.00146993	-0.406213
ENSGALG00000005400	7720781	8130930	CACNA2D3	protein_coding	2.74844	3.22766	3.769	0.00370804	0.0569097	-1.99429	7720781	8130930	CACNA2D3	protein_coding	6.55536	3.22766	9.42195	2.86435e-06	6.203e-05	4.62371	7720781	8130930	CACNA2D3	protein_coding	3.80692	3.22766	12.8769	1.5979e-07	1.66899e-05	8.01647
ENSGALG00000033498	16172352	16180740	not available	protein_coding	-1.03823	5.91905	-3.66281	0.0044141	0.0598672	-1.99504	16172352	16180740	not available	protein_coding	-1.58746	5.91905	-5.51005	0.000263927	0.000823312	0.226888	16172352	16180740	not available	protein_coding	-0.549228	5.91905	-1.8565	0.0932329	0.12721	-5.71357
ENSGALG00000004259	6371390	6387309	BLMH	protein_coding	-0.464899	6.76299	-3.68237	0.00427426	0.059661	-2.00071	6371390	6387309	BLMH	protein_coding	-0.671885	6.76299	-5.27456	0.000367976	0.00107525	-0.178543	6371390	6387309	BLMH	protein_coding	-0.206986	6.76299	-1.60844	0.139009	0.180586	-6.15175
ENSGALG00000002095	2120742	2142317	CHMP4B	protein_coding	-0.425709	7.05545	-3.68507	0.0042553	0.059661	-2.00087	2120742	2142317	CHMP4B	protein_coding	0.239535	7.05545	2.03348	0.0695755	0.0962399	-5.52718	2120742	2142317	CHMP4B	protein_coding	0.665243	7.05545	5.57532	0.000241037	0.00081142	0.286677
ENSGALG00000004971	5320444	5338453	URM1	protein_coding	-0.472487	7.25848	-3.69188	0.00420786	0.0594855	-2.00094	5320444	5338453	URM1	protein_coding	-0.290913	7.25848	-2.23161	0.0498665	0.0715093	-5.22641	5320444	5338453	URM1	protein_coding	0.181574	7.25848	1.35934	0.204083	0.252863	-6.48172
ENSGALG00000029319	126714498	126720504	UQCRB	protein_coding	-0.463094	6.2466	-3.65311	0.00448525	0.0599883	-2.00117	126714498	126720504	UQCRB	protein_coding	0.100202	6.2466	0.799531	0.442673	0.499912	-7.0377	126714498	126720504	UQCRB	protein_coding	0.563296	6.2466	4.578	0.00103018	0.00259471	-1.23137
ENSGALG00000019979	52164989	52169351	DYNLT1	protein_coding	-0.436821	4.98589	-3.57436	0.0051088	0.0619665	-2.00476	52164989	52169351	DYNLT1	protein_coding	-0.184952	4.98589	-1.57558	0.146391	0.187401	-5.99002	52164989	52169351	DYNLT1	protein_coding	0.25187	4.98589	2.26004	0.0475221	0.070061	-4.99574
ENSGALG00000027777	3014287	3018726	CNN2	protein_coding	-0.426496	6.98718	-3.68902	0.00422773	0.0595942	-2.0064	3014287	3018726	CNN2	protein_coding	-1.21399	6.98718	-10.3543	1.21435e-06	4.27568e-05	5.854	3014287	3018726	CNN2	protein_coding	-0.787498	6.98718	-6.54714	6.68723e-05	0.000324307	1.63615
ENSGALG00000049165	148079071	148456368	not available	protein_coding	2.26109	3.47607	3.66233	0.00441759	0.0598672	-2.00961	148079071	148456368	not available	protein_coding	5.98787	3.47607	10.219	1.36982e-06	4.59128e-05	5.35964	148079071	148456368	not available	protein_coding	3.72678	3.47607	13.9254	7.62064e-08	1.59595e-05	8.72802
ENSGALG00000028880	3549515	3553094	FDPS	protein_coding	-0.592204	3.89094	-3.5063	0.00572013	0.0634005	-2.01168	3549515	3553094	FDPS	protein_coding	-0.732958	3.89094	-4.40129	0.00135246	0.0031506	-1.12829	3549515	3553094	FDPS	protein_coding	-0.140754	3.89094	-0.871091	0.404256	0.462481	-6.57497
ENSGALG00000039563	134748547	134759240	CNOT11	protein_coding	-0.353613	6.16809	-3.64478	0.00454732	0.060246	-2.01969	134748547	134759240	CNOT11	protein_coding	-0.351569	6.16809	-3.63152	0.00464789	0.00902426	-2.78418	134748547	134759240	CNOT11	protein_coding	0.00204373	6.16809	0.021581	0.983209	0.985842	-7.39337
ENSGALG00000004346	1223375	1228842	P2RY4	protein_coding	-0.398801	5.38602	-3.60749	0.00483616	0.0611567	-2.02089	1223375	1228842	P2RY4	protein_coding	-0.975958	5.38602	-8.60664	6.43418e-06	8.70231e-05	4.22229	1223375	1228842	P2RY4	protein_coding	-0.577158	5.38602	-5.28372	0.000363195	0.00111307	-0.0452482
ENSGALG00000036749	120718609	120796159	MRPS28	protein_coding	-0.429421	4.64607	-3.53047	0.00549474	0.0629129	-2.02276	120718609	120796159	MRPS28	protein_coding	0.405971	4.64607	3.61677	0.00476254	0.00921421	-2.58834	120718609	120796159	MRPS28	protein_coding	0.835392	4.64607	7.97545	1.25616e-05	0.000116117	3.5567
ENSGALG00000034258	2885181	2888873	C25H1ORF43	protein_coding	-0.494296	4.86811	-3.57935	0.00506675	0.0617416	-2.02279	2885181	2888873	C25H1ORF43	protein_coding	-1.32277	4.86811	-8.97013	4.45291e-06	7.36345e-05	4.66698	2885181	2888873	C25H1ORF43	protein_coding	-0.82847	4.86811	-5.81217	0.000174288	0.0006338	0.822152
ENSGALG00000024112	3891239	3898705	PSMD11	protein_coding	-0.387679	5.92196	-3.63501	0.0046212	0.0602917	-2.02338	3891239	3898705	PSMD11	protein_coding	-0.696976	5.92196	-6.50298	7.0693e-05	0.000303869	1.63085	3891239	3898705	PSMD11	protein_coding	-0.309296	5.92196	-2.95948	0.0143928	0.0245897	-3.93388
ENSGALG00000015386	53756951	53770500	RNF170	protein_coding	0.946191	2.02599	3.54113	0.00539833	0.0625563	-2.02519	53756951	53770500	RNF170	protein_coding	0.64204	2.02599	2.37961	0.0387842	0.0572644	-3.978	53756951	53770500	RNF170	protein_coding	-0.304151	2.02599	-1.56378	0.149126	0.191858	-5.48673
ENSGALG00000006864	16434266	16549728	not available	protein_coding	0.915665	5.76355	3.57755	0.00508188	0.0618282	-2.02615	16434266	16549728	not available	protein_coding	1.73409	5.76355	6.8238	4.74764e-05	0.000235424	2.15407	16434266	16549728	not available	protein_coding	0.818422	5.76355	3.85524	0.00322171	0.00678549	-2.4211
ENSGALG00000011816	9745042	9754319	ENGASE	protein_coding	-0.5111	4.39697	-3.52062	0.00558545	0.0632561	-2.0271	9745042	9754319	ENGASE	protein_coding	-0.201478	4.39697	-1.46558	0.173675	0.218198	-6.02476	9745042	9754319	ENGASE	protein_coding	0.309622	4.39697	2.3606	0.0400603	0.0603618	-4.71455
ENSGALG00000035236	268916	271158	BCAP31	protein_coding	-0.470059	6.0031	-3.63824	0.00459662	0.060246	-2.02736	268916	271158	BCAP31	protein_coding	-0.928922	6.0031	-7.10904	3.36771e-05	0.000193667	2.40906	268916	271158	BCAP31	protein_coding	-0.458863	6.0031	-3.56691	0.00517229	0.0101697	-2.88864
ENSGALG00000003550	3697349	3734407	ARHGAP40	protein_coding	0.956866	3.45088	3.46759	0.00610124	0.065026	-2.0281	3697349	3734407	ARHGAP40	protein_coding	2.10979	3.45088	8.22984	9.54741e-06	0.000106339	4.01741	3697349	3734407	ARHGAP40	protein_coding	1.15293	3.45088	6.34008	8.6962e-05	0.000390642	1.6446
ENSGALG00000009152	29096845	29512936	ATRNL1	protein_coding	1.19696	3.80272	3.47074	0.00606923	0.065026	-2.02868	29096845	29512936	ATRNL1	protein_coding	3.73551	3.80272	11.7592	3.74365e-07	2.49039e-05	7.02589	29096845	29512936	ATRNL1	protein_coding	2.53855	3.80272	12.5069	2.1022e-07	1.88755e-05	7.76462
ENSGALG00000009504	32042789	32050896	not available	protein_coding	-0.368094	5.38152	-3.58004	0.00506095	0.0617203	-2.02951	32042789	32050896	not available	protein_coding	0.212724	5.38152	2.1651	0.0557936	0.079122	-5.16668	32042789	32050896	not available	protein_coding	0.580817	5.38152	6.24683	9.80613e-05	0.000422931	1.31054
ENSGALG00000053886	32223128	32226544	not available	protein_coding	-0.892162	4.31827	-3.5185	0.00560519	0.0632763	-2.03043	32223128	32226544	not available	protein_coding	-0.762362	4.31827	-3.12908	0.0107858	0.018666	-3.35997	32223128	32226544	not available	protein_coding	0.1298	4.31827	0.532206	0.606276	0.655039	-6.91505
ENSGALG00000008542	26669740	26768280	ADD3	protein_coding	-0.476397	8.14839	-3.67428	0.00433154	0.0598092	-2.03044	26669740	26768280	ADD3	protein_coding	-0.960944	8.14839	-7.29658	2.70113e-05	0.000172159	2.57533	26669740	26768280	ADD3	protein_coding	-0.484547	8.14839	-3.50557	0.00572709	0.0111028	-3.01343
ENSGALG00000039411	37577006	37642586	COL25A1	protein_coding	1.27492	3.06643	3.46665	0.00611079	0.065026	-2.03171	37577006	37642586	COL25A1	protein_coding	1.06088	3.06643	2.89706	0.0160109	0.0263654	-3.34765	37577006	37642586	COL25A1	protein_coding	-0.214039	3.06643	-0.842676	0.419228	0.477253	-6.59872
ENSGALG00000047653	1029558	1031112	not available	lncRNA	-2.08826	1.30412	-3.6251	0.00469741	0.0605575	-2.0363	1029558	1031112	not available	lncRNA	-1.75878	1.30412	-3.14815	0.0104426	0.0181795	-2.66608	1029558	1031112	not available	lncRNA	0.329479	1.30412	0.54211	0.599686	0.64897	-6.01909
ENSGALG00000010700	24790712	24793994	RPA3	protein_coding	-0.595764	4.40582	-3.51295	0.00565718	0.0633431	-2.03734	24790712	24793994	RPA3	protein_coding	-0.268735	4.40582	-1.66897	0.126272	0.164429	-5.73939	24790712	24793994	RPA3	protein_coding	0.327029	4.40582	2.13133	0.059057	0.0850301	-5.08136
ENSGALG00000014194	69091135	69109302	SAMM50	protein_coding	-0.335192	6.3989	-3.64471	0.00454781	0.060246	-2.03993	69091135	69109302	SAMM50	protein_coding	-0.353033	6.3989	-3.82651	0.00337586	0.00684262	-2.47641	69091135	69109302	SAMM50	protein_coding	-0.017841	6.3989	-0.19527	0.849116	0.873933	-7.38466
ENSGALG00000004769	12654355	12673270	PSAP	protein_coding	0.454059	9.51965	3.64007	0.00458277	0.060246	-2.04025	12654355	12673270	PSAP	protein_coding	-1.10458	9.51965	-8.99423	4.34737e-06	7.35126e-05	4.53514	12654355	12673270	PSAP	protein_coding	-1.55864	9.51965	-11.7295	3.83302e-07	2.20882e-05	7.11487
ENSGALG00000014084	67983476	67994798	FGFR1OP2	protein_coding	-0.318459	6.98029	-3.66581	0.00439235	0.0598672	-2.04191	67983476	67994798	FGFR1OP2	protein_coding	-1.00436	6.98029	-11.4102	4.95545e-07	2.89423e-05	6.79435	67983476	67994798	FGFR1OP2	protein_coding	-0.685901	6.98029	-7.62185	1.86002e-05	0.000144895	2.9921
ENSGALG00000003467	5026434	5029084	BYSL	protein_coding	-0.455177	4.94324	-3.5589	0.0052414	0.0623183	-2.04475	5026434	5029084	BYSL	protein_coding	-0.759174	4.94324	-5.91141	0.000152498	0.000535207	0.952754	5026434	5029084	BYSL	protein_coding	-0.303997	4.94324	-2.46648	0.0334425	0.0515798	-4.62855
ENSGALG00000046927	6514992	6517033	not available	lncRNA	-0.476306	4.6351	-3.5388	0.00541925	0.0626458	-2.04774	6514992	6517033	not available	lncRNA	-1.02853	4.6351	-7.38178	2.44685e-05	0.000163842	2.925	6514992	6517033	not available	lncRNA	-0.552222	4.6351	-4.13936	0.0020408	0.00461344	-1.71814
ENSGALG00000005753	2439653	2443073	not available	protein_coding	-0.404967	5.93108	-3.61585	0.00476977	0.060737	-2.04932	2439653	2443073	not available	protein_coding	-0.395846	5.93108	-3.5618	0.00521626	0.00996026	-2.88351	2439653	2443073	not available	protein_coding	0.00912085	5.93108	0.084185	0.934581	0.946104	-7.37252
ENSGALG00000049287	9861486	9871095	RPL26	protein_coding	-0.423235	6.67267	-3.64347	0.00455712	0.060246	-2.05143	9861486	9871095	RPL26	protein_coding	-0.00223942	6.67267	-0.0191723	0.985083	0.98785	-7.41061	9861486	9871095	RPL26	protein_coding	0.420996	6.67267	3.60532	0.00485356	0.00963557	-2.85912
ENSGALG00000013352	1842753	1847937	SF3B4	protein_coding	-0.41065	5.85787	-3.61855	0.00474856	0.0607086	-2.05304	1842753	1847937	SF3B4	protein_coding	-0.998947	5.85787	-8.63464	6.25161e-06	8.60235e-05	4.19853	1842753	1847937	SF3B4	protein_coding	-0.588298	5.85787	-5.18837	0.000416392	0.00124383	-0.247138
ENSGALG00000001833	4277219	4284123	PRKRIP1	protein_coding	-0.42684	4.8143	-3.53663	0.00543881	0.0626458	-2.05386	4277219	4284123	PRKRIP1	protein_coding	-0.176846	4.8143	-1.52769	0.157769	0.200247	-6.03626	4277219	4284123	PRKRIP1	protein_coding	0.249994	4.8143	2.26783	0.0468989	0.069299	-4.96123
ENSGALG00000040754	1183120	1184856	CYP1C1	protein_coding	-1.40343	2.73275	-3.45452	0.00623581	0.0656385	-2.0555	1183120	1184856	CYP1C1	protein_coding	-2.43356	2.73275	-5.25008	0.000381079	0.00110377	0.360822	1183120	1184856	CYP1C1	protein_coding	-1.03013	2.73275	-2.12707	0.0594817	0.0855533	-4.61083
ENSGALG00000027786	9837554	9839601	SOCS3	protein_coding	-0.898022	3.29107	-3.45616	0.00621868	0.0656124	-2.05589	9837554	9839601	SOCS3	protein_coding	-0.54145	3.29107	-2.22028	0.0508313	0.0727509	-4.69987	9837554	9839601	SOCS3	protein_coding	0.356572	3.29107	1.44521	0.179183	0.225728	-5.82848
ENSGALG00000008025	24063674	24088541	SLF2	protein_coding	0.465311	5.13922	3.56089	0.00522419	0.0623183	-2.05667	24063674	24088541	SLF2	protein_coding	-0.274524	5.13922	-2.04031	0.0687872	0.0953126	-5.28652	24063674	24088541	SLF2	protein_coding	-0.739835	5.13922	-6.20475	0.000103561	0.00043816	1.26538
ENSGALG00000009134	24616305	24691437	CTTNBP2	protein_coding	0.86238	4.79833	3.48909	0.00588643	0.063873	-2.05813	24616305	24691437	CTTNBP2	protein_coding	1.93304	4.79833	8.17016	1.01762e-05	0.000109491	3.86953	24616305	24691437	CTTNBP2	protein_coding	1.07066	4.79833	5.98431	0.000138367	0.000535059	0.957785
ENSGALG00000042011	7724030	7729606	HNRNPA1	protein_coding	-0.326331	7.66891	-3.65887	0.00444289	0.0598672	-2.06071	7724030	7729606	HNRNPA1	protein_coding	-0.653601	7.66891	-7.20347	3.0122e-05	0.000181798	2.45533	7724030	7729606	HNRNPA1	protein_coding	-0.32727	7.66891	-3.46434	0.00613443	0.0117662	-3.09668
ENSGALG00000042242	138488838	138493410	NDUFB9	protein_coding	-0.415497	6.68812	-3.63287	0.00463752	0.0602917	-2.06569	138488838	138493410	NDUFB9	protein_coding	0.136372	6.68812	1.18602	0.263197	0.315762	-6.68538	138488838	138493410	NDUFB9	protein_coding	0.551869	6.68812	4.81299	0.000722272	0.00194387	-0.87102
ENSGALG00000012613	41459118	41469158	FBP1	protein_coding	-0.438506	5.71142	-3.59633	0.00492628	0.0613064	-2.06694	41459118	41469158	FBP1	protein_coding	-0.95808	5.71142	-7.72328	1.65969e-05	0.000133982	3.19292	41459118	41469158	FBP1	protein_coding	-0.519574	5.71142	-4.31014	0.00155896	0.00366671	-1.61108
ENSGALG00000008086	24122168	24136313	ACTR1A	protein_coding	-0.296118	7.27903	-3.64671	0.00453285	0.060246	-2.07212	24122168	24136313	ACTR1A	protein_coding	0.196299	7.27903	2.35706	0.0403025	0.0592611	-5.00969	24122168	24136313	ACTR1A	protein_coding	0.492418	7.27903	5.79534	0.000178304	0.000644009	0.606622
ENSGALG00000043268	2257279	2263751	DUSP19	protein_coding	-0.405256	4.83847	-3.52362	0.00555774	0.0631632	-2.07497	2257279	2263751	DUSP19	protein_coding	-0.398501	4.83847	-3.54274	0.00538394	0.0102357	-2.73804	2257279	2263751	DUSP19	protein_coding	0.0067547	4.83847	0.0635683	0.950574	0.959132	-7.21465
ENSGALG00000053624	2645368	2658858	not available	lncRNA	-1.00232	2.16429	-3.45668	0.0062133	0.0656124	-2.07606	2645368	2658858	not available	lncRNA	-0.172368	2.16429	-0.662133	0.522943	0.577479	-6.35211	2645368	2658858	not available	lncRNA	0.829948	2.16429	3.21131	0.00938372	0.0169903	-2.79884
ENSGALG00000003803	12347586	12371157	DAB2	protein_coding	0.551041	5.92682	3.56239	0.00521122	0.0623183	-2.07695	12347586	12371157	DAB2	protein_coding	1.67341	5.92682	10.9044	7.54251e-07	3.3665e-05	6.44375	12347586	12371157	DAB2	protein_coding	1.12237	5.92682	8.32834	8.60005e-06	9.52707e-05	3.82913
ENSGALG00000007341	17229964	17231629	MED19	protein_coding	-0.429535	3.86671	-3.46743	0.00610286	0.065026	-2.07737	17229964	17231629	MED19	protein_coding	-0.816958	3.86671	-6.49429	7.14724e-05	0.000306447	1.91611	17229964	17231629	MED19	protein_coding	-0.387423	3.86671	-3.23704	0.00898455	0.0163311	-3.09187
ENSGALG00000009608	18479329	18537738	not available	protein_coding	0.468566	5.19722	3.53604	0.00544412	0.0626458	-2.07881	18479329	18537738	not available	protein_coding	0.560336	5.19722	4.29125	0.00160579	0.00362791	-1.52144	18479329	18537738	not available	protein_coding	0.0917704	5.19722	0.811404	0.436136	0.494056	-6.98979
ENSGALG00000014682	57223733	57284131	CAST	protein_coding	0.337463	6.27564	3.5963	0.00492655	0.0613064	-2.07982	57223733	57284131	CAST	protein_coding	0.784197	6.27564	8.32963	8.58842e-06	0.000100603	3.86319	57223733	57284131	CAST	protein_coding	0.446734	6.27564	5.08168	0.000485949	0.00140911	-0.45435
ENSGALG00000004963	2039702	2042007	TIMM8A	protein_coding	-0.526872	4.68109	-3.50736	0.00571004	0.0633949	-2.08256	2039702	2042007	TIMM8A	protein_coding	-0.414158	4.68109	-2.84552	0.0174851	0.0284874	-3.90617	2039702	2042007	TIMM8A	protein_coding	0.112714	4.68109	0.812832	0.435354	0.493316	-6.8324
ENSGALG00000015442	55093602	55122344	FSD1L	protein_coding	0.713179	2.95326	3.42819	0.0065162	0.0663853	-2.08311	55093602	55122344	FSD1L	protein_coding	0.448534	2.95326	2.1402	0.0581833	0.0822148	-4.61555	55093602	55122344	FSD1L	protein_coding	-0.264645	2.95326	-1.62175	0.136113	0.177363	-5.62098
ENSGALG00000043336	7735364	7740331	COPZ1	protein_coding	-0.403026	6.18672	-3.60229	0.00487792	0.0612957	-2.08341	7735364	7740331	COPZ1	protein_coding	-0.187661	6.18672	-1.69013	0.122074	0.159517	-5.9968	7735364	7740331	COPZ1	protein_coding	0.215365	6.18672	1.98457	0.0754765	0.105486	-5.57393
ENSGALG00000006596	8715869	8719468	SNRPD3	protein_coding	-0.372617	7.23235	-3.63883	0.00459215	0.060246	-2.08399	8715869	8719468	SNRPD3	protein_coding	0.119475	7.23235	1.14031	0.280893	0.334327	-6.75859	8715869	8719468	SNRPD3	protein_coding	0.492092	7.23235	4.60834	0.000983577	0.00250196	-1.1957
ENSGALG00000009272	20343216	20391061	not available	protein_coding	0.43149	5.05365	3.51579	0.00563052	0.0632763	-2.084	20343216	20391061	not available	protein_coding	0.864742	5.05365	7.2565	2.83055e-05	0.000176343	2.73273	20343216	20391061	not available	protein_coding	0.433252	5.05365	4.27823	0.00163894	0.00382739	-1.65379
ENSGALG00000029810	50591208	50594275	RPS19BP1	protein_coding	-0.421381	5.06658	-3.53356	0.00546666	0.0627929	-2.08484	50591208	50594275	RPS19BP1	protein_coding	-0.345294	5.06658	-2.96735	0.0142011	0.0237495	-3.76902	50591208	50594275	RPS19BP1	protein_coding	0.0760862	5.06658	0.689601	0.506228	0.560714	-7.00805
ENSGALG00000030054	8874767	9429088	PTPRN2	protein_coding	1.0372	4.4041	3.4305	0.00649111	0.0663162	-2.08527	8874767	9429088	PTPRN2	protein_coding	3.91764	4.4041	14.0348	7.07483e-08	1.84636e-05	8.66126	8874767	9429088	PTPRN2	protein_coding	2.88044	4.4041	14.7212	4.49046e-08	1.59595e-05	9.28354
ENSGALG00000009307	30590365	30606795	FAM204A	protein_coding	-0.324557	6.52616	-3.61803	0.00475262	0.0607086	-2.08572	30590365	30606795	FAM204A	protein_coding	-0.0350337	6.52616	-0.38921	0.705331	0.7461	-7.31991	30590365	30606795	FAM204A	protein_coding	0.289524	6.52616	3.24451	0.00887201	0.0161592	-3.47766
ENSGALG00000006428	7811646	7819827	UBE2I	protein_coding	-0.316798	7.29269	-3.63927	0.00458881	0.060246	-2.08606	7811646	7819827	UBE2I	protein_coding	-0.0412355	7.29269	-0.463402	0.653059	0.698604	-7.3169	7811646	7819827	UBE2I	protein_coding	0.275563	7.29269	3.02785	0.0128103	0.0222574	-3.85077
ENSGALG00000006910	12030092	12041674	IMPDH2	protein_coding	-0.374415	6.7237	-3.6332	0.00463505	0.0602917	-2.08661	12030092	12041674	IMPDH2	protein_coding	-1.05032	6.7237	-10.0436	1.60439e-06	4.89158e-05	5.57164	12030092	12041674	IMPDH2	protein_coding	-0.675905	6.7237	-6.38165	8.24582e-05	0.00037623	1.41722
ENSGALG00000009813	29619101	29627656	SCOC	protein_coding	-0.413417	6.40239	-3.6047	0.00485851	0.0612704	-2.08662	29619101	29627656	SCOC	protein_coding	0.510454	6.40239	4.4722	0.00121187	0.00287324	-1.39088	29619101	29627656	SCOC	protein_coding	0.923871	6.40239	8.24249	9.41965e-06	0.000100089	3.72805
ENSGALG00000001486	1911962	1933263	ZAP70	protein_coding	-0.615523	6.20721	-3.62416	0.00470471	0.0606008	-2.08761	1911962	1933263	ZAP70	protein_coding	-2.04159	6.20721	-11.2007	5.88564e-07	3.06572e-05	6.66037	1911962	1933263	ZAP70	protein_coding	-1.42607	6.20721	-7.76235	1.58887e-05	0.000130737	3.21534
ENSGALG00000041454	104568030	104584279	Dnmt3a	protein_coding	-0.582382	6.97302	-3.63951	0.00458698	0.060246	-2.08918	104568030	104584279	Dnmt3a	protein_coding	-1.01626	6.97302	-6.26942	9.52391e-05	0.000374277	1.23375	104568030	104584279	Dnmt3a	protein_coding	-0.433879	6.97302	-2.60341	0.0264614	0.0419762	-4.58536
ENSGALG00000020078	17240827	17247359	H3F3C	protein_coding	-0.42717	9.62104	-3.62101	0.00472931	0.0606632	-2.08946	17240827	17247359	H3F3C	protein_coding	0.476582	9.62104	3.80463	0.00349842	0.00705473	-2.47458	17240827	17247359	H3F3C	protein_coding	0.903751	9.62104	6.85788	4.5544e-05	0.00025254	2.1319
ENSGALG00000044813	19823509	19829234	THUMPD3	protein_coding	-0.298168	6.41946	-3.61331	0.00478984	0.0608801	-2.08989	19823509	19829234	THUMPD3	protein_coding	-0.389786	6.41946	-4.70507	0.000849378	0.00213303	-1.03326	19823509	19829234	THUMPD3	protein_coding	-0.0916175	6.41946	-1.11945	0.289273	0.344489	-6.75815
ENSGALG00000026428	9335737	9341627	CHMP6	protein_coding	-0.420748	5.80134	-3.57429	0.00510939	0.0619665	-2.09263	9335737	9341627	CHMP6	protein_coding	-0.182296	5.80134	-1.58003	0.145372	0.186236	-6.11002	9335737	9341627	CHMP6	protein_coding	0.238452	5.80134	2.14019	0.0581839	0.0839068	-5.29789
ENSGALG00000012342	47726722	47866699	SASH1	protein_coding	0.442978	5.0377	3.50049	0.0057757	0.0635344	-2.09344	47726722	47866699	SASH1	protein_coding	0.846187	5.0377	6.89459	4.35578e-05	0.000223974	2.30117	47726722	47866699	SASH1	protein_coding	0.403209	5.0377	3.92381	0.00288284	0.00618028	-2.22905
ENSGALG00000019316	50845194	50847064	TOMM22	protein_coding	-0.417853	6.75627	-3.62155	0.00472506	0.0606594	-2.0937	50845194	50847064	TOMM22	protein_coding	-0.142986	6.75627	-1.22983	0.247081	0.298716	-6.64585	50845194	50847064	TOMM22	protein_coding	0.274867	6.75627	2.35481	0.0404568	0.0608458	-4.9961
ENSGALG00000034187	17685799	17723558	2008-09-01	protein_coding	-0.389507	6.15575	-3.59454	0.00494089	0.0613064	-2.09976	17685799	17723558	2008-09-01	protein_coding	-0.355227	6.15575	-3.29104	0.00820254	0.014718	-3.36602	17685799	17723558	2008-09-01	protein_coding	0.03428	6.15575	0.324392	0.752366	0.789474	-7.33427
ENSGALG00000016687	130386938	130414561	P2RY8	protein_coding	-0.335492	7.54921	-3.6334	0.00463353	0.0602917	-2.10223	130386938	130414561	P2RY8	protein_coding	-1.41362	7.54921	-15.1982	3.31164e-08	1.84636e-05	9.57838	130386938	130414561	P2RY8	protein_coding	-1.07813	7.54921	-11.0979	6.41021e-07	2.62859e-05	6.54262
ENSGALG00000042656	166960	176474	not available	lncRNA	-1.09819	2.39582	-3.41253	0.00668913	0.0670665	-2.1068	166960	176474	not available	lncRNA	-1.91134	2.39582	-5.33383	0.000338194	0.00100515	0.547863	166960	176474	not available	lncRNA	-0.813154	2.39582	-2.27005	0.0467229	0.0690788	-4.29086
ENSGALG00000036798	140138678	140249096	COL4A1	protein_coding	0.50094	10.1983	3.59491	0.00493787	0.0613064	-2.10685	140138678	140249096	COL4A1	protein_coding	0.699794	10.1983	4.8227	0.000711873	0.00183907	-0.797707	140138678	140249096	COL4A1	protein_coding	0.198854	10.1983	1.27416	0.231595	0.282831	-6.44181
ENSGALG00000000409	1402211	1410592	CHMP7	protein_coding	-0.273326	6.68291	-3.6156	0.00477174	0.060737	-2.10696	1402211	1410592	CHMP7	protein_coding	-0.510452	6.68291	-6.68615	5.62313e-05	0.000260161	1.81539	1402211	1410592	CHMP7	protein_coding	-0.237127	6.68291	-3.09601	0.0114085	0.0201155	-3.73937
ENSGALG00000031726	104543182	104547654	MAPRE3	protein_coding	-0.382409	4.659	-3.49367	0.00584167	0.0637477	-2.1078	104543182	104547654	MAPRE3	protein_coding	-0.515541	4.659	-4.75453	0.000788399	0.00200714	-0.714087	104543182	104547654	MAPRE3	protein_coding	-0.133131	4.659	-1.30352	0.221784	0.272343	-6.32063
ENSGALG00000051726	197027038	197027961	not available	pseudogene	-0.930704	2.23307	-3.41009	0.00671656	0.0670665	-2.10991	197027038	197027961	not available	pseudogene	-2.3128	2.23307	-7.09863	3.4096e-05	0.000195007	2.77416	197027038	197027961	not available	pseudogene	-1.3821	2.23307	-4.23039	0.00176703	0.00407924	-1.05318
ENSGALG00000031527	22204054	22231720	ARL8BL	protein_coding	-0.89531	4.43333	-3.47264	0.00605007	0.065026	-2.1113	22204054	22231720	ARL8BL	protein_coding	0.201701	4.43333	0.872443	0.403553	0.460959	-6.7595	22204054	22231720	ARL8BL	protein_coding	1.09701	4.43333	4.78305	0.000755375	0.00201478	-0.705254
ENSGALG00000034860	21107790	21154158	BCHE	protein_coding	-0.854478	6.48351	-3.60396	0.00486444	0.0612704	-2.11132	21107790	21154158	BCHE	protein_coding	-0.0972091	6.48351	-0.412974	0.688394	0.7305	-7.32385	21107790	21154158	BCHE	protein_coding	0.757269	6.48351	3.16095	0.0102186	0.0182736	-3.61007
ENSGALG00000054676	23060173	23159016	not available	lncRNA	1.16262	3.3169	3.42221	0.0065817	0.0667032	-2.1147	23060173	23159016	not available	lncRNA	2.84801	3.3169	9.04158	4.14793e-06	7.2426e-05	4.78058	23060173	23159016	not available	lncRNA	1.68539	3.3169	8.49401	7.22936e-06	8.63763e-05	4.22148
ENSGALG00000001428	1130123	1145518	EFHD1	protein_coding	-0.391939	7.63692	-3.62354	0.00470957	0.0606126	-2.11836	1130123	1145518	EFHD1	protein_coding	0.055627	7.63692	0.498754	0.628807	0.676383	-7.29886	1130123	1145518	EFHD1	protein_coding	0.447566	7.63692	3.88235	0.003083	0.00653907	-2.37988
ENSGALG00000039756	60319457	60834072	NKAIN2	protein_coding	1.61843	4.12944	3.41091	0.00670729	0.0670665	-2.11845	60319457	60834072	NKAIN2	protein_coding	5.15929	4.12944	11.6629	4.0418e-07	2.58574e-05	6.9041	60319457	60834072	NKAIN2	protein_coding	3.54086	4.12944	13.369	1.12153e-07	1.60896e-05	8.38215
ENSGALG00000006841	15871249	15872644	POLR2L	protein_coding	-0.574697	5.19613	-3.52086	0.00558323	0.0632561	-2.11887	15871249	15872644	POLR2L	protein_coding	-0.378359	5.19613	-2.39861	0.0375488	0.055691	-4.76418	15871249	15872644	POLR2L	protein_coding	0.196338	5.19613	1.28736	0.22714	0.278222	-6.43698
ENSGALG00000012526	35550399	35568418	PRPF40A	protein_coding	-0.307921	7.36182	-3.62168	0.00472405	0.0606594	-2.11938	35550399	35568418	PRPF40A	protein_coding	-0.575543	7.36182	-6.66293	5.78735e-05	0.000265373	1.76386	35550399	35568418	PRPF40A	protein_coding	-0.267622	7.36182	-3.00511	0.0133159	0.0229542	-3.89392
ENSGALG00000003029	4683627	4686254	PLPP6	protein_coding	-0.450578	3.6582	-3.42355	0.006567	0.0666422	-2.12015	4683627	4686254	PLPP6	protein_coding	-0.357419	3.6582	-2.80671	0.0186849	0.030186	-3.75682	4683627	4686254	PLPP6	protein_coding	0.0931593	3.6582	0.775721	0.455977	0.512899	-6.64252
ENSGALG00000047714	43558105	43596979	not available	lncRNA	-0.28722	7.33319	-3.61847	0.00474921	0.0607086	-2.12207	43558105	43596979	not available	lncRNA	-0.0980791	7.33319	-1.20864	0.254772	0.30683	-6.68847	43558105	43596979	not available	lncRNA	0.189141	7.33319	2.27235	0.0465409	0.0688362	-5.1286
ENSGALG00000011005	38762090	38790863	KCNK1	protein_coding	-0.48846	4.90678	-3.53883	0.00541902	0.0626458	-2.12233	38762090	38790863	KCNK1	protein_coding	-2.33608	4.90678	-13.9257	7.61906e-08	1.84636e-05	8.74469	38762090	38790863	KCNK1	protein_coding	-1.84762	4.90678	-11.2702	5.55747e-07	2.45906e-05	6.8003
ENSGALG00000036284	114234012	114298065	RPGR	protein_coding	0.427547	4.82879	3.47725	0.00600374	0.0647342	-2.12241	114234012	114298065	RPGR	protein_coding	0.558695	4.82879	4.64419	0.000931382	0.00230463	-0.878776	114234012	114298065	RPGR	protein_coding	0.131148	4.82879	1.29511	0.224559	0.275433	-6.43129
ENSGALG00000008431	14314490	14340811	SMARCA1	protein_coding	0.345766	5.96633	3.55296	0.00529336	0.0624341	-2.1226	14314490	14340811	SMARCA1	protein_coding	0.745231	5.96633	7.70438	1.69516e-05	0.000135574	3.17046	14314490	14340811	SMARCA1	protein_coding	0.399465	5.96633	4.52723	0.00111348	0.00276639	-1.31705
ENSGALG00000005120	6210165	6279431	FBLN2	protein_coding	0.951775	4.95437	3.46619	0.00611554	0.065026	-2.1235	6210165	6279431	FBLN2	protein_coding	0.833962	4.95437	3.0444	0.0124544	0.0211508	-3.49245	6210165	6279431	FBLN2	protein_coding	-0.117812	4.95437	-0.554666	0.591386	0.641322	-7.1423
ENSGALG00000039864	4022734	4025741	not available	lncRNA	-0.711195	3.014	-3.39945	0.00683725	0.0673974	-2.12422	4022734	4025741	not available	lncRNA	0.170627	3.014	0.912573	0.383071	0.440278	-6.34273	4022734	4025741	not available	lncRNA	0.881822	3.014	4.88316	0.000650605	0.00178255	-0.270716
ENSGALG00000006851	6565250	6989919	not available	protein_coding	2.44026	3.33393	3.54261	0.00538506	0.0625563	-2.12477	6565250	6989919	not available	protein_coding	6.23848	3.33393	9.59667	2.42623e-06	5.82839e-05	4.95519	6565250	6989919	not available	protein_coding	3.79822	3.33393	12.2821	2.49234e-07	1.91319e-05	7.58871
ENSGALG00000003936	5709280	5713960	PPT1	protein_coding	-0.514493	6.73909	-3.60707	0.00483948	0.0611567	-2.12789	5709280	5713960	PPT1	protein_coding	-0.749982	6.73909	-5.208	0.000404791	0.00116171	-0.283232	5709280	5713960	PPT1	protein_coding	-0.235489	6.73909	-1.61214	0.138197	0.179683	-6.147
ENSGALG00000012025	55334072	55398498	TA3	protein_coding	0.440808	5.69896	3.54254	0.00538572	0.0625563	-2.12893	55334072	55398498	TA3	protein_coding	0.284499	5.69896	2.28549	0.0455147	0.0659588	-4.9888	55334072	55398498	TA3	protein_coding	-0.156309	5.69896	-1.3933	0.193905	0.241814	-6.41369
ENSGALG00000039967	4856555	4863754	DDX19B	protein_coding	-0.34838	7.36877	-3.61524	0.00477462	0.060737	-2.1292	4856555	4863754	DDX19B	protein_coding	-0.353603	7.36877	-3.60048	0.00489253	0.0094348	-2.89965	4856555	4863754	DDX19B	protein_coding	-0.00522339	7.36877	-0.0517052	0.959788	0.966904	-7.40806
ENSGALG00000046580	29239595	29258629	MGARP	protein_coding	1.29156	2.78527	3.41206	0.00669438	0.0670665	-2.13175	29239595	29258629	MGARP	protein_coding	1.44563	2.78527	3.90294	0.00298186	0.00614622	-1.60718	29239595	29258629	MGARP	protein_coding	0.15407	2.78527	0.639541	0.536934	0.590043	-6.71259
ENSGALG00000054125	6740858	6743959	not available	protein_coding	-0.468244	3.8987	-3.43985	0.00639049	0.0663162	-2.13221	6740858	6743959	not available	protein_coding	-1.06608	3.8987	-7.48096	2.18309e-05	0.00015457	3.13202	6740858	6743959	not available	protein_coding	-0.597837	3.8987	-4.3752	0.00140844	0.00336631	-1.19198
ENSGALG00000009839	18617871	18634233	PPIG	protein_coding	-0.335835	7.38993	-3.61251	0.00479617	0.0609101	-2.13385	18617871	18634233	PPIG	protein_coding	-0.14914	7.38993	-1.56808	0.148123	0.189287	-6.23327	18617871	18634233	PPIG	protein_coding	0.186695	7.38993	1.90782	0.0856946	0.117994	-5.70621
ENSGALG00000039783	179929406	179931454	MRPL57	protein_coding	-0.351327	5.14627	-3.50441	0.00573817	0.0634005	-2.13713	179929406	179931454	MRPL57	protein_coding	-0.196329	5.14627	-2.0136	0.0719198	0.0991253	-5.36623	179929406	179931454	MRPL57	protein_coding	0.154998	5.14627	1.68775	0.122541	0.161557	-5.91075
ENSGALG00000001467	3325996	3346544	ANKFY1	protein_coding	0.329507	4.96793	3.50017	0.00577877	0.0635344	-2.13889	3325996	3346544	ANKFY1	protein_coding	-0.523402	4.96793	-5.31556	0.000347091	0.00102702	0.123956	3325996	3346544	ANKFY1	protein_coding	-0.852909	4.96793	-9.71048	2.18043e-06	4.68884e-05	5.35034
ENSGALG00000046749	158964	160070	not available	lncRNA	-0.664184	4.47107	-3.46795	0.00609753	0.065026	-2.13911	158964	160070	not available	lncRNA	-0.353483	4.47107	-1.94145	0.0810681	0.11024	-5.39885	158964	160070	not available	lncRNA	0.310701	4.47107	1.74701	0.111407	0.148438	-5.70959
ENSGALG00000048926	281353	284544	WAS	protein_coding	-0.576677	5.18495	-3.52856	0.00551228	0.0629906	-2.13993	281353	284544	WAS	protein_coding	-1.70261	5.18495	-9.53062	2.58259e-06	5.95392e-05	5.2122	281353	284544	WAS	protein_coding	-1.12593	5.18495	-6.46289	7.43665e-05	0.000349931	1.69526
ENSGALG00000039222	126174227	126200357	DPY19L4	protein_coding	0.446684	5.15318	3.50425	0.00573966	0.0634005	-2.14044	126174227	126200357	DPY19L4	protein_coding	0.0990355	5.15318	0.772248	0.457939	0.51502	-6.88057	126174227	126200357	DPY19L4	protein_coding	-0.347649	5.15318	-3.08804	0.011564	0.02035	-3.66672
ENSGALG00000008544	16420525	16490003	NCX1	protein_coding	0.672225	3.31428	3.3894	0.00695334	0.067845	-2.14197	16420525	16490003	NCX1	protein_coding	0.842741	3.31428	4.35711	0.00144868	0.00333129	-1.04559	16420525	16490003	NCX1	protein_coding	0.170516	3.31428	1.13705	0.282192	0.336927	-6.33399
ENSGALG00000007416	5480338	5485277	CD3E	protein_coding	-0.649613	8.33467	-3.59696	0.00492111	0.0613064	-2.14351	5480338	5485277	CD3E	protein_coding	-2.75313	8.33467	-15.4137	2.89419e-08	1.84636e-05	9.71665	5480338	5485277	CD3E	protein_coding	-2.10352	8.33467	-11.1798	5.9882e-07	2.5121e-05	6.62196
ENSGALG00000006399	12666066	12667133	TLNRD1	protein_coding	-0.398012	5.75566	-3.54666	0.00534896	0.0625563	-2.14467	12666066	12667133	TLNRD1	protein_coding	-0.353924	5.75566	-3.19207	0.00969406	0.0170242	-3.49662	12666066	12667133	TLNRD1	protein_coding	0.0440878	5.75566	0.411185	0.689663	0.732302	-7.2705
ENSGALG00000037998	7141836	7143997	GLTP	protein_coding	-0.553751	2.85154	-3.38585	0.00699483	0.0680168	-2.14518	7141836	7143997	GLTP	protein_coding	-1.00091	2.85154	-5.96639	0.000141704	0.00050516	1.35177	7141836	7143997	GLTP	protein_coding	-0.447158	2.85154	-2.7788	0.0195989	0.0322981	-3.6297
ENSGALG00000026188	12517354	12531571	TMEM8A	protein_coding	0.674951	2.70182	3.38628	0.00698978	0.0680108	-2.1466	12517354	12531571	TMEM8A	protein_coding	0.116109	2.70182	0.566002	0.583946	0.634827	-6.39272	12517354	12531571	TMEM8A	protein_coding	-0.558842	2.70182	-3.48048	0.00597155	0.0114983	-2.52179
ENSGALG00000004383	6490173	6494064	TIMM22	protein_coding	-0.363412	4.45592	-3.45111	0.00627139	0.0657806	-2.14684	6490173	6494064	TIMM22	protein_coding	-0.191478	4.45592	-1.88461	0.0890311	0.119869	-5.43334	6490173	6494064	TIMM22	protein_coding	0.171934	4.45592	1.80918	0.100725	0.136014	-5.60771
ENSGALG00000028265	7176124	7189309	SURF4	protein_coding	-0.2746	7.24065	-3.60223	0.00487842	0.0612957	-2.14808	7176124	7189309	SURF4	protein_coding	-0.412173	7.24065	-5.3193	0.000345248	0.00102216	-0.124284	7176124	7189309	SURF4	protein_coding	-0.137573	7.24065	-1.73242	0.114059	0.151578	-5.97495
ENSGALG00000003875	6313958	6334825	ABL1	protein_coding	0.382626	4.87993	3.47166	0.00605992	0.065026	-2.15275	6313958	6334825	ABL1	protein_coding	0.283755	4.87993	2.59681	0.026762	0.0412348	-4.33092	6313958	6334825	ABL1	protein_coding	-0.0988715	4.87993	-1.04967	0.318724	0.374966	-6.71247
ENSGALG00000041323	137049	137805	not available	protein_coding	-0.793	1.63401	-3.42535	0.0065472	0.0664853	-2.15478	137049	137805	not available	protein_coding	-1.64465	1.63401	-6.45707	7.4917e-05	0.000315576	2.00022	137049	137805	not available	protein_coding	-0.851653	1.63401	-3.40907	0.00672794	0.0127186	-2.27862
ENSGALG00000026159	10873094	10890137	PDLIM7	protein_coding	-0.521935	6.39466	-3.58052	0.0050569	0.0617203	-2.15728	10873094	10890137	PDLIM7	protein_coding	-0.776811	6.39466	-5.2946	0.000357605	0.00105183	-0.137302	10873094	10890137	PDLIM7	protein_coding	-0.254876	6.39466	-1.72679	0.115099	0.152822	-5.97473
ENSGALG00000007493	11273078	11283634	NSDHL	protein_coding	-0.822677	2.61937	-3.37373	0.00713832	0.0683729	-2.16122	11273078	11283634	NSDHL	protein_coding	-1.08652	2.61937	-4.4931	0.00117345	0.0027977	-0.763573	11273078	11283634	NSDHL	protein_coding	-0.263845	2.61937	-1.08644	0.302934	0.358505	-6.03834
ENSGALG00000028318	1599230	1602396	CDKN1A	protein_coding	-0.858378	1.7108	-3.4163	0.00664705	0.0670665	-2.16184	1599230	1602396	CDKN1A	protein_coding	-0.974736	1.7108	-3.94412	0.00278981	0.00580417	-1.4825	1599230	1602396	CDKN1A	protein_coding	-0.116358	1.7108	-0.472377	0.64686	0.692987	-6.29538
ENSGALG00000053144	7224175	7224388	RF00012	snoRNA	-1.6789	3.42312	-3.37551	0.00711713	0.0683558	-2.16451	7224175	7224388	RF00012	snoRNA	-0.619391	3.42312	-1.42514	0.184757	0.230537	-5.87026	7224175	7224388	RF00012	snoRNA	1.05951	3.42312	2.26275	0.0473045	0.0697908	-4.55989
ENSGALG00000033618	1858212	2010750	MYO9A	protein_coding	0.527145	4.58564	3.43506	0.00644184	0.0663162	-2.16477	1858212	2010750	MYO9A	protein_coding	0.851941	4.58564	5.74333	0.000191358	0.000640529	0.80169	1858212	2010750	MYO9A	protein_coding	0.324796	4.58564	2.64675	0.0245694	0.0393736	-4.3593
ENSGALG00000052628	17628632	17630531	not available	protein_coding	-0.46411	3.49424	-3.40231	0.00680456	0.0673974	-2.16864	17628632	17630531	not available	protein_coding	-1.72733	3.49424	-11.0569	6.63373e-07	3.16212e-05	6.58644	17628632	17630531	not available	protein_coding	-1.26322	3.49424	-8.39466	8.02013e-06	9.17594e-05	4.17852
ENSGALG00000008842	13813674	13871850	PIKFYVE	protein_coding	0.46652	5.06412	3.49246	0.0058535	0.0638314	-2.16938	13813674	13871850	PIKFYVE	protein_coding	-0.582516	5.06412	-4.11999	0.00210462	0.0045661	-1.77002	13813674	13871850	PIKFYVE	protein_coding	-1.04904	5.06412	-8.3103	8.76567e-06	9.6098e-05	3.88816
ENSGALG00000017024	171712442	171724935	NEK3	protein_coding	-0.665822	3.0032	-3.36744	0.00721409	0.0687048	-2.17013	171712442	171724935	NEK3	protein_coding	0.228767	3.0032	1.28901	0.22659	0.276731	-5.92433	171712442	171724935	NEK3	protein_coding	0.894589	3.0032	5.30649	0.0003516	0.00108708	0.360722
ENSGALG00000009774	29204108	29232394	ELF2	protein_coding	-0.318743	6.06116	-3.55239	0.0052984	0.0624341	-2.17071	29204108	29232394	ELF2	protein_coding	-0.462009	6.06116	-5.14507	0.000443246	0.00124965	-0.32719	29204108	29232394	ELF2	protein_coding	-0.143266	6.06116	-1.63077	0.134182	0.175174	-6.09915
ENSGALG00000010371	35094094	35205619	FAM13A	protein_coding	0.697032	4.48956	3.39853	0.00684772	0.0673974	-2.17097	35094094	35205619	FAM13A	protein_coding	1.95764	4.48956	10.1752	1.42464e-06	4.64479e-05	5.8752	35094094	35205619	FAM13A	protein_coding	1.2606	4.48956	8.60084	6.47272e-06	8.1261e-05	4.22371
ENSGALG00000006473	2887148	3334587	PLXNA4	protein_coding	1.55189	3.57197	3.41707	0.00663856	0.0670665	-2.17285	2887148	3334587	PLXNA4	protein_coding	4.83227	3.57197	11.4051	4.97641e-07	2.89423e-05	6.4832	2887148	3334587	PLXNA4	protein_coding	3.28038	3.57197	14.3592	5.69289e-08	1.59595e-05	9.01157
ENSGALG00000007877	17544486	17645198	PIP4K2A	protein_coding	-0.309171	7.83639	-3.58978	0.00497995	0.0614232	-2.173	17544486	17645198	PIP4K2A	protein_coding	-0.939529	7.83639	-10.7762	8.4125e-07	3.5365e-05	6.23538	17544486	17645198	PIP4K2A	protein_coding	-0.630358	7.83639	-6.90851	4.28296e-05	0.000242301	2.11945
ENSGALG00000009961	31010883	31024926	ABCE1	protein_coding	-0.311736	7.24016	-3.58734	0.00500013	0.0615036	-2.17317	31010883	31024926	ABCE1	protein_coding	-0.416157	7.24016	-4.70993	0.000843171	0.00212018	-1.06601	31010883	31024926	ABCE1	protein_coding	-0.104421	7.24016	-1.15247	0.276094	0.330564	-6.72879
ENSGALG00000046743	906894	919642	not available	protein_coding	-1.36358	0.5108	-3.59214	0.00496058	0.0614232	-2.1732	906894	919642	not available	protein_coding	-1.69012	0.5108	-4.2207	0.00179424	0.0039822	-0.945032	906894	919642	not available	protein_coding	-0.326536	0.5108	-0.785295	0.450597	0.50774	-5.73229
ENSGALG00000006350	8408011	8410445	DDT	protein_coding	-0.381003	5.64988	-3.51514	0.00563664	0.0632763	-2.17492	8408011	8410445	DDT	protein_coding	-0.151862	5.64988	-1.43336	0.182456	0.228014	-6.28818	8408011	8410445	DDT	protein_coding	0.229141	5.64988	2.25349	0.0480524	0.0707448	-5.10211
ENSGALG00000031298	3701007	3708828	SNRNP200	protein_coding	0.551673	3.40777	3.39086	0.00693631	0.067845	-2.17493	3701007	3708828	SNRNP200	protein_coding	-1.42044	3.40777	-7.19295	3.0497e-05	0.000183054	2.87684	3701007	3708828	SNRNP200	protein_coding	-1.97212	3.40777	-11.3045	5.40317e-07	2.44001e-05	6.79102
ENSGALG00000002362	2631004	2634847	MANF	protein_coding	-0.441314	6.13424	-3.54623	0.00535277	0.0625563	-2.17537	2631004	2634847	MANF	protein_coding	-0.427534	6.13424	-3.45353	0.00624607	0.0116245	-3.08358	2631004	2634847	MANF	protein_coding	0.0137801	6.13424	0.113472	0.911916	0.926641	-7.37892
ENSGALG00000005329	12349410	12364573	MFSD14B	protein_coding	0.371779	5.6501	3.51857	0.00560453	0.0632763	-2.17571	12349410	12364573	MFSD14B	protein_coding	-0.446234	5.6501	-4.11051	0.00213662	0.00462117	-1.88269	12349410	12364573	MFSD14B	protein_coding	-0.818013	5.6501	-8.24389	9.40558e-06	0.000100068	3.75666
ENSGALG00000003026	1142254	1156542	not available	protein_coding	0.503932	6.54832	3.5422	0.00538872	0.0625563	-2.177	1142254	1156542	not available	protein_coding	1.24202	6.54832	8.60426	6.44994e-06	8.70231e-05	4.16332	1142254	1156542	not available	protein_coding	0.738087	6.54832	5.45621	0.000284565	0.000920997	0.111932
ENSGALG00000044536	273453	276588	WDR13	protein_coding	-0.701281	3.24317	-3.37655	0.0071047	0.0683558	-2.17816	273453	276588	WDR13	protein_coding	-1.64345	3.24317	-7.25365	2.84001e-05	0.000176343	2.93846	273453	276588	WDR13	protein_coding	-0.942169	3.24317	-4.23707	0.00174852	0.00404198	-1.2394
ENSGALG00000036543	10354529	10364902	ZBTB38	protein_coding	0.367625	6.22962	3.54112	0.0053984	0.0625563	-2.17855	10354529	10364902	ZBTB38	protein_coding	0.0173885	6.22962	0.166147	0.871373	0.892651	-7.33459	10354529	10364902	ZBTB38	protein_coding	-0.350236	6.22962	-3.5571	0.00525712	0.0103048	-2.94084
ENSGALG00000036390	48424506	48443357	PPP1R17	protein_coding	1.154	3.86294	3.36603	0.00723114	0.0687048	-2.17907	48424506	48443357	PPP1R17	protein_coding	1.33552	3.86294	3.98024	0.00263207	0.0055239	-1.6663	48424506	48443357	PPP1R17	protein_coding	0.181517	3.86294	0.769692	0.459387	0.515941	-6.79875
ENSGALG00000004087	6784258	7036593	THSD4	protein_coding	1.07533	3.92996	3.36111	0.00729104	0.0689986	-2.17965	6784258	7036593	THSD4	protein_coding	3.59137	3.92996	12.2053	2.64313e-07	2.22698e-05	7.3679	6784258	7036593	THSD4	protein_coding	2.51604	3.92996	13.0572	1.40158e-07	1.66103e-05	8.16397
ENSGALG00000032220	943341	962273	ELN	protein_coding	-0.789929	6.42276	-3.56732	0.00516875	0.0622441	-2.1803	943341	962273	ELN	protein_coding	-0.938913	6.42276	-4.22341	0.00178658	0.00396863	-1.83153	943341	962273	ELN	protein_coding	-0.148984	6.42276	-0.660594	0.523889	0.577444	-7.16568
ENSGALG00000045809	10064230	10065396	not available	lncRNA	-1.53202	-0.001358	-3.95333	0.0027487	0.0524124	-2.18051	10064230	10065396	not available	lncRNA	-1.95388	-0.001358	-4.75698	0.000785497	0.00200042	-0.280166	10064230	10065396	not available	lncRNA	-0.421856	-0.001358	-0.942955	0.368062	0.425801	-5.35604
ENSGALG00000009246	17212579	17230427	ACBD3	protein_coding	-0.292015	5.94112	-3.53307	0.00547113	0.0627929	-2.18219	17212579	17230427	ACBD3	protein_coding	-0.294283	5.94112	-3.58193	0.00504513	0.00968286	-2.84438	17212579	17230427	ACBD3	protein_coding	-0.00226783	5.94112	-0.0285666	0.977776	0.981163	-7.37967
ENSGALG00000012579	36554034	36661657	BAZ2B	protein_coding	0.523767	6.18511	3.51853	0.00560497	0.0632763	-2.18273	36554034	36661657	BAZ2B	protein_coding	1.3549	6.18511	9.07794	4.00152e-06	7.12754e-05	4.68843	36554034	36661657	BAZ2B	protein_coding	0.831136	6.18511	6.14216	0.000112368	0.000463914	1.09875
ENSGALG00000014703	56660659	56687575	PRRC1	protein_coding	0.440578	6.75174	3.55163	0.00530501	0.062464	-2.18317	56660659	56687575	PRRC1	protein_coding	0.832243	6.75174	6.59951	6.2628e-05	0.000279857	1.7403	56660659	56687575	PRRC1	protein_coding	0.391665	6.75174	3.23224	0.00905766	0.0164523	-3.50046
ENSGALG00000009519	29074720	29091937	ARG2	protein_coding	0.647682	3.69371	3.37456	0.00712843	0.0683558	-2.18337	29074720	29091937	ARG2	protein_coding	0.515484	3.69371	2.7145	0.021879	0.0345571	-3.85435	29074720	29091937	ARG2	protein_coding	-0.132198	3.69371	-0.864167	0.40787	0.46599	-6.66035
ENSGALG00000046823	1763961	1765497	SNX22	protein_coding	-0.607462	4.91957	-3.46433	0.00613454	0.0650931	-2.1852	1763961	1765497	SNX22	protein_coding	-0.483216	4.91957	-2.83401	0.0178325	0.0289674	-3.98236	1763961	1765497	SNX22	protein_coding	0.124245	4.91957	0.757967	0.466064	0.522447	-6.92727
ENSGALG00000007430	5505160	5513204	ARCN1	protein_coding	-0.299056	7.239	-3.57887	0.00507074	0.0617416	-2.18663	5505160	5513204	ARCN1	protein_coding	-0.417329	7.239	-4.91326	0.000622222	0.00164746	-0.745851	5505160	5513204	ARCN1	protein_coding	-0.118273	7.239	-1.35888	0.204224	0.253018	-6.48412
ENSGALG00000012994	60556357	60832599	ERC1	protein_coding	0.937927	4.36615	3.36657	0.00722459	0.0687048	-2.18833	60556357	60832599	ERC1	protein_coding	3.30118	4.36615	12.8403	1.64135e-07	1.84636e-05	7.93508	60556357	60832599	ERC1	protein_coding	2.36325	4.36615	12.7314	1.77843e-07	1.77805e-05	7.92666
ENSGALG00000002495	5051702	5054408	CHCHD2	protein_coding	-0.540661	3.69337	-3.39016	0.00694442	0.067845	-2.19115	5051702	5054408	CHCHD2	protein_coding	-1.36824	3.69337	-7.98196	1.24727e-05	0.000119022	3.72768	5051702	5054408	CHCHD2	protein_coding	-0.827584	3.69337	-4.9962	0.00055063	0.00155554	-0.160328
ENSGALG00000005338	7932950	7938510	RPS21	protein_coding	-0.707888	8.43537	-3.57441	0.0051084	0.0619665	-2.19343	7932950	7938510	RPS21	protein_coding	-0.89226	8.43537	-4.40563	0.00134337	0.00313277	-1.54815	7932950	7938510	RPS21	protein_coding	-0.184372	8.43537	-0.869456	0.405107	0.463247	-6.98488
ENSGALG00000048082	74430815	74457311	not available	protein_coding	1.06585	1.2058	3.62874	0.00466925	0.0604993	-2.19366	74430815	74457311	not available	protein_coding	1.34283	1.2058	4.706	0.000848187	0.00213109	-0.259497	74430815	74457311	not available	protein_coding	0.276978	1.2058	1.4712	0.17218	0.217818	-5.45996
ENSGALG00000046235	148842604	148854807	not available	protein_coding	0.451612	4.22827	3.39926	0.00683937	0.0673974	-2.19742	148842604	148854807	not available	protein_coding	-0.0504287	4.22827	-0.371056	0.718383	0.758027	-6.88924	148842604	148854807	not available	protein_coding	-0.502041	4.22827	-4.3963	0.00136297	0.00327805	-1.2922
ENSGALG00000028612	645073	662693	not available	protein_coding	-1.13976	1.62129	-3.46256	0.00615267	0.0652404	-2.1994	645073	662693	not available	protein_coding	-0.0914745	1.62129	-0.32508	0.75186	0.788367	-6.34698	645073	662693	not available	protein_coding	1.04829	1.62129	3.64463	0.00454839	0.00912769	-1.93952
ENSGALG00000035487	7377090	7392549	SP1	protein_coding	-0.366851	6.6101	-3.55933	0.00523768	0.0623183	-2.19949	7377090	7392549	SP1	protein_coding	-0.565655	6.6101	-5.4396	0.000291275	0.000891595	0.072443	7377090	7392549	SP1	protein_coding	-0.198804	6.6101	-1.90131	0.0866194	0.11914	-5.72256
ENSGALG00000042941	443960	446995	MRPL9	protein_coding	-0.396372	5.98121	-3.52794	0.00551793	0.0629906	-2.19995	443960	446995	MRPL9	protein_coding	-0.677448	5.98121	-6.00773	0.00013413	0.000485485	0.950636	443960	446995	MRPL9	protein_coding	-0.281076	5.98121	-2.55309	0.0288407	0.0452134	-4.62957
ENSGALG00000004186	6333122	6344467	NSRP1	protein_coding	-0.388188	5.35225	-3.48993	0.00587824	0.063873	-2.20135	6333122	6344467	NSRP1	protein_coding	-0.481537	5.35225	-4.37024	0.00141935	0.00327809	-1.46018	6333122	6344467	NSRP1	protein_coding	-0.0933494	5.35225	-0.885845	0.39663	0.45484	-6.90178
ENSGALG00000002771	4371681	4375045	CRIP1	protein_coding	-0.374869	8.30164	-3.57066	0.00514021	0.0621147	-2.20143	4371681	4375045	CRIP1	protein_coding	-0.189659	8.30164	-1.74999	0.110873	0.146262	-5.96366	4371681	4375045	CRIP1	protein_coding	0.18521	8.30164	1.63012	0.134321	0.175311	-6.08584
ENSGALG00000033140	15469829	15471622	not available	lncRNA	-0.51286	3.18811	-3.3533	0.00738731	0.0694177	-2.20147	15469829	15471622	not available	lncRNA	-0.537577	3.18811	-3.58419	0.00502629	0.00965998	-2.33735	15469829	15471622	not available	lncRNA	-0.024717	3.18811	-0.172996	0.866127	0.888048	-6.81568
ENSGALG00000016052	108403926	108421241	VPS26C	protein_coding	-0.276109	5.86579	-3.51193	0.00566678	0.0633431	-2.20205	108403926	108421241	VPS26C	protein_coding	0.00342825	5.86579	0.0442629	0.965572	0.972093	-7.33561	108403926	108421241	VPS26C	protein_coding	0.279538	5.86579	3.77221	0.00368864	0.00762663	-2.54694
ENSGALG00000027983	15106136	15126619	not available	protein_coding	-0.352261	4.55493	-3.4275	0.00652377	0.0663853	-2.20542	15106136	15126619	not available	protein_coding	-0.544992	4.55493	-5.32267	0.000343601	0.00101827	0.168959	15106136	15126619	not available	protein_coding	-0.192731	4.55493	-1.99926	0.0736565	0.103243	-5.32258
ENSGALG00000028471	16131319	16133848	CNPY3	protein_coding	-0.470379	5.87017	-3.51577	0.0056307	0.0632763	-2.20562	16131319	16133848	CNPY3	protein_coding	-0.420887	5.87017	-3.18242	0.00985373	0.017275	-3.52779	16131319	16133848	CNPY3	protein_coding	0.0494916	5.87017	0.383144	0.709681	0.750754	-7.28788
ENSGALG00000026981	54296597	54457695	NHSL1	protein_coding	0.75173	4.57927	3.36683	0.00722139	0.0687048	-2.20651	54296597	54457695	NHSL1	protein_coding	3.00438	4.57927	14.5174	5.12867e-08	1.84636e-05	9.04895	54296597	54457695	NHSL1	protein_coding	2.25265	4.57927	14.5338	5.07385e-08	1.59595e-05	9.17045
ENSGALG00000041232	6508637	6509706	not available	protein_coding	-0.654658	3.006	-3.34413	0.0075019	0.0697802	-2.20867	6508637	6509706	not available	protein_coding	-0.923977	3.006	-4.71612	0.000835325	0.00210359	-0.469414	6508637	6509706	not available	protein_coding	-0.269319	3.006	-1.41822	0.186715	0.23395	-5.75907
ENSGALG00000031214	5177870	5181782	MED9	protein_coding	-0.380999	6.02549	-3.51576	0.0056308	0.0632763	-2.20881	5177870	5181782	MED9	protein_coding	-0.00364888	6.02549	-0.0341764	0.973413	0.978492	-7.35538	5177870	5181782	MED9	protein_coding	0.37735	6.02549	3.64574	0.00454011	0.00911703	-2.76738
ENSGALG00000016974	168988938	169079728	GTF2F2	protein_coding	-0.265945	5.84432	-3.50695	0.00571399	0.0633949	-2.20942	168988938	169079728	GTF2F2	protein_coding	-0.0669854	5.84432	-0.89532	0.391786	0.449184	-6.91164	168988938	169079728	GTF2F2	protein_coding	0.198959	5.84432	2.78135	0.0195135	0.0321781	-4.24278
ENSGALG00000043280	39848255	39851675	EXOC8	protein_coding	-0.443644	3.77558	-3.3746	0.007128	0.0683558	-2.20962	39848255	39851675	EXOC8	protein_coding	-0.630499	3.77558	-4.82438	0.000710092	0.00183548	-0.446042	39848255	39851675	EXOC8	protein_coding	-0.186855	3.77558	-1.51015	0.162126	0.206562	-5.85613
ENSGALG00000052168	311413	329492	not available	protein_coding	1.54247	0.901899	3.66314	0.00441169	0.0598672	-2.2119	311413	329492	not available	protein_coding	0.281022	0.901899	0.615714	0.551923	0.60474	-5.78019	311413	329492	not available	protein_coding	-1.26145	0.901899	-3.96934	0.00267865	0.0058074	-1.39059
ENSGALG00000040480	261483	263819	NSMCE3	protein_coding	-0.35438	5.74492	-3.49811	0.00579871	0.0635953	-2.21404	261483	263819	NSMCE3	protein_coding	-0.191039	5.74492	-1.91757	0.0843283	0.114148	-5.60935	261483	263819	NSMCE3	protein_coding	0.163341	5.74492	1.71038	0.118175	0.156505	-5.95609
ENSGALG00000050981	17013708	17021199	not available	protein_coding	-1.16664	0.460324	-3.60316	0.00487094	0.0612957	-2.21464	17013708	17021199	not available	protein_coding	-1.59722	0.460324	-4.69436	0.000863223	0.00216364	-0.284221	17013708	17021199	not available	protein_coding	-0.43058	0.460324	-1.19452	0.260006	0.313453	-5.29951
ENSGALG00000007308	9769631	9784984	RAB35	protein_coding	-0.322293	5.98164	-3.51542	0.00563405	0.0632763	-2.21467	9769631	9784984	RAB35	protein_coding	-0.417816	5.98164	-4.56854	0.00104519	0.00253539	-1.20964	9769631	9784984	RAB35	protein_coding	-0.0955224	5.98164	-1.07907	0.30605	0.361831	-6.77668
ENSGALG00000013143	64882883	65118721	PDE3A	protein_coding	0.784175	4.95216	3.38182	0.00704219	0.0681881	-2.21471	64882883	65118721	PDE3A	protein_coding	2.99793	4.95216	13.6917	8.94788e-08	1.84636e-05	8.57217	64882883	65118721	PDE3A	protein_coding	2.21375	4.95216	13.2556	1.21557e-07	1.60896e-05	8.29703
ENSGALG00000013818	54059667	54061125	CITED2	protein_coding	-0.943454	2.77429	-3.33539	0.0076129	0.0701538	-2.2163	54059667	54061125	CITED2	protein_coding	-0.000146075	2.77429	-0.000583653	0.999546	0.999676	-6.74375	54059667	54061125	CITED2	protein_coding	0.943308	2.77429	3.80997	0.00346809	0.00724182	-1.93248
ENSGALG00000034083	107189808	107190174	not available	protein_coding	-0.5115	3.89192	-3.36315	0.00726618	0.0689173	-2.21677	107189808	107190174	not available	protein_coding	0.0576347	3.89192	0.409029	0.691194	0.733268	-6.87315	107189808	107190174	not available	protein_coding	0.569134	3.89192	4.275	0.00164726	0.0038432	-1.38847
ENSGALG00000001572	3091477	3093201	COMMD4	protein_coding	-0.492819	4.38944	-3.40189	0.00680928	0.0673974	-2.21944	3091477	3093201	COMMD4	protein_coding	-0.518014	4.38944	-3.65227	0.00449145	0.0087624	-2.4633	3091477	3093201	COMMD4	protein_coding	-0.0251945	4.38944	-0.187007	0.855418	0.879357	-7.09407
ENSGALG00000012952	75358894	75406459	BASP1	protein_coding	-0.352704	7.52827	-3.56144	0.00521944	0.0623183	-2.22062	75358894	75406459	BASP1	protein_coding	-0.40655	7.52827	-4.02198	0.00246133	0.00522052	-2.18966	75358894	75406459	BASP1	protein_coding	-0.0538456	7.52827	-0.51463	0.618062	0.665992	-7.26217
ENSGALG00000050414	13107498	13111815	not available	lncRNA	-1.45522	1.05147	-3.48617	0.00591518	0.0640943	-2.22182	13107498	13111815	not available	lncRNA	-1.74793	1.05147	-3.94586	0.00278202	0.00579188	-1.36108	13107498	13111815	not available	lncRNA	-0.292713	1.05147	-0.643129	0.534698	0.587838	-5.89701
ENSGALG00000008347	23721124	23734856	ATG13	protein_coding	0.376093	4.91073	3.43421	0.0064509	0.0663162	-2.227	23721124	23734856	ATG13	protein_coding	0.00260987	4.91073	0.0236217	0.981622	0.985344	-7.14898	23721124	23734856	ATG13	protein_coding	-0.373483	4.91073	-3.86622	0.00316476	0.00668203	-2.29726
ENSGALG00000011384	49878989	49956406	RCOR1	protein_coding	0.39339	4.61281	3.41386	0.00667432	0.0670665	-2.22746	49878989	49956406	RCOR1	protein_coding	-0.126076	4.61281	-1.0689	0.31039	0.364854	-6.48504	49878989	49956406	RCOR1	protein_coding	-0.519466	4.61281	-5.09122	0.000479255	0.00139391	-0.273244
ENSGALG00000012222	59688409	59777549	RAP1GDS1	protein_coding	-0.291355	7.56398	-3.55582	0.00526829	0.0623659	-2.23004	59688409	59777549	RAP1GDS1	protein_coding	-0.784151	7.56398	-9.43682	2.82389e-06	6.16757e-05	4.96123	59688409	59777549	RAP1GDS1	protein_coding	-0.492796	7.56398	-5.70223	0.000202399	0.000711129	0.46965
ENSGALG00000006343	20062668	20118932	ACTA2	protein_coding	-0.791002	8.04429	-3.55601	0.00526665	0.0623659	-2.2333	20062668	20118932	ACTA2	protein_coding	0.22682	8.04429	0.972493	0.35388	0.410307	-6.92643	20062668	20118932	ACTA2	protein_coding	1.01782	8.04429	4.20069	0.00185184	0.00424578	-1.83387
ENSGALG00000037805	5251	9454	RPS19	protein_coding	-0.624872	9.62763	-3.52447	0.0055499	0.0631208	-2.23439	5251	9454	RPS19	protein_coding	-1.38958	9.62763	-7.7795	1.55883e-05	0.000131547	3.19785	5251	9454	RPS19	protein_coding	-0.764713	9.62763	-4.05976	0.00231684	0.00513252	-2.02516
ENSGALG00000003750	4900259	4930546	PLCG1	protein_coding	-0.371225	6.66744	-3.5439	0.00537356	0.0625563	-2.23517	4900259	4930546	PLCG1	protein_coding	-1.22387	6.66744	-11.474	4.70538e-07	2.83319e-05	6.85636	4900259	4930546	PLCG1	protein_coding	-0.85265	6.66744	-7.88381	1.3889e-05	0.000121918	3.30676
ENSGALG00000008561	26833510	26842592	SMNDC1	protein_coding	-0.349666	6.53874	-3.5254	0.00554126	0.0631161	-2.23912	26833510	26842592	SMNDC1	protein_coding	-0.109226	6.53874	-1.09754	0.298286	0.35238	-6.78089	26833510	26842592	SMNDC1	protein_coding	0.240441	6.53874	2.43299	0.0354106	0.054169	-4.86369
ENSGALG00000015511	97569877	97995865	ROBO1	protein_coding	0.7925	5.26366	3.37498	0.00712341	0.0683558	-2.23942	97569877	97995865	ROBO1	protein_coding	3.40086	5.26366	15.1613	3.38953e-08	1.84636e-05	9.49347	97569877	97995865	ROBO1	protein_coding	2.60836	5.26366	15.1034	3.51563e-08	1.59595e-05	9.5356
ENSGALG00000016098	89880065	90118830	EXOC6B	protein_coding	0.818851	4.68071	3.37795	0.00708807	0.0683558	-2.24351	89880065	90118830	EXOC6B	protein_coding	1.6016	4.68071	6.90465	4.30304e-05	0.000222304	2.36522	89880065	90118830	EXOC6B	protein_coding	0.782746	4.68071	4.28991	0.00160917	0.00376576	-1.60834
ENSGALG00000028140	8134527	8304301	CNTFR	protein_coding	-0.768911	4.99387	-3.44158	0.00637198	0.0662842	-2.24477	8134527	8304301	CNTFR	protein_coding	-0.71646	4.99387	-3.28974	0.00822062	0.0147452	-3.23564	8134527	8304301	CNTFR	protein_coding	0.0524512	4.99387	0.242735	0.813147	0.842958	-7.20618
ENSGALG00000037642	3188490	3191561	SLC23A1	protein_coding	0.672813	3.94748	3.37028	0.00717976	0.0686414	-2.24555	3188490	3191561	SLC23A1	protein_coding	-1.2776	3.94748	-5.36495	0.000323601	0.000969971	0.437107	3188490	3191561	SLC23A1	protein_coding	-1.95041	3.94748	-9.34678	3.07881e-06	5.51348e-05	5.11133
ENSGALG00000003161	3843368	3845601	GDF3	protein_coding	-0.540416	4.30306	-3.42744	0.00652438	0.0663853	-2.24653	3843368	3845601	GDF3	protein_coding	-2.58096	4.30306	-12.739	1.7685e-07	1.84636e-05	7.88813	3843368	3845601	GDF3	protein_coding	-2.04054	4.30306	-10.2723	1.30614e-06	3.77673e-05	5.96372
ENSGALG00000023576	19335370	19339085	PIM3	protein_coding	-0.564869	3.57815	-3.33643	0.00759965	0.0700811	-2.24807	19335370	19339085	PIM3	protein_coding	-0.136575	3.57815	-0.862017	0.408997	0.466548	-6.53227	19335370	19339085	PIM3	protein_coding	0.428293	3.57815	2.82627	0.0180702	0.0300498	-3.77556
ENSGALG00000028437	6524865	6528779	TRIM62	protein_coding	-0.431558	3.6162	-3.34372	0.00750706	0.0697802	-2.25002	6524865	6528779	TRIM62	protein_coding	-0.936818	3.6162	-7.0455	3.63241e-05	0.000201151	2.64365	6524865	6528779	TRIM62	protein_coding	-0.505261	3.6162	-3.99852	0.00255582	0.005571	-1.75556
ENSGALG00000003802	5926089	5995672	OTUD7A	protein_coding	-0.498087	4.4992	-3.40899	0.00672886	0.0671312	-2.25104	5926089	5995672	OTUD7A	protein_coding	-1.18526	4.4992	-7.65519	1.79141e-05	0.000139017	3.2665	5926089	5995672	OTUD7A	protein_coding	-0.687172	4.4992	-4.61786	0.00096942	0.00247291	-0.915615
ENSGALG00000028940	52393790	52445216	NUDT14	protein_coding	-0.366423	6.05432	-3.49389	0.00583957	0.0637477	-2.2526	52393790	52445216	NUDT14	protein_coding	-0.104227	6.05432	-1.00447	0.33898	0.394655	-6.83682	52393790	52445216	NUDT14	protein_coding	0.262196	6.05432	2.59745	0.026733	0.0423392	-4.5675
ENSGALG00000006465	11664478	11669688	not available	protein_coding	-0.34886	4.49185	-3.38865	0.00696202	0.067845	-2.25395	11664478	11669688	not available	protein_coding	-0.370355	4.49185	-3.66997	0.00436234	0.00854657	-2.45716	11664478	11669688	not available	protein_coding	-0.0214941	4.49185	-0.227172	0.824895	0.852612	-7.12439
ENSGALG00000011993	49860867	49871899	RBX1	protein_coding	-0.343754	6.01182	-3.48909	0.00588644	0.063873	-2.25738	49860867	49871899	RBX1	protein_coding	-0.3863	6.01182	-3.9384	0.00281572	0.00585332	-2.24447	49860867	49871899	RBX1	protein_coding	-0.0425461	6.01182	-0.447764	0.663926	0.708551	-7.27189
ENSGALG00000004874	6409998	6416533	PPIH	protein_coding	-0.304763	6.42075	-3.51114	0.00567426	0.0633431	-2.25851	6409998	6416533	PPIH	protein_coding	-0.394202	6.42075	-4.52351	0.00111985	0.00268659	-1.32432	6409998	6416533	PPIH	protein_coding	-0.0894389	6.42075	-1.03799	0.323869	0.380291	-6.84461
ENSGALG00000044210	505366	510310	QPCTL	protein_coding	-0.507216	4.6164	-3.4001	0.00682977	0.0673974	-2.25962	505366	510310	QPCTL	protein_coding	-0.842621	4.6164	-5.60052	0.000232776	0.00074537	0.569564	505366	510310	QPCTL	protein_coding	-0.335405	4.6164	-2.32838	0.0423176	0.063303	-4.78624
ENSGALG00000048263	943946	947408	MEPCE	protein_coding	-0.462238	3.5405	-3.33703	0.0075919	0.0700517	-2.25985	943946	947408	MEPCE	protein_coding	-1.05621	3.5405	-7.33256	2.59042e-05	0.000168889	2.99143	943946	947408	MEPCE	protein_coding	-0.593968	3.5405	-4.30451	0.00157278	0.00369355	-1.24265
ENSGALG00000042890	1055772	1057605	PIN1	protein_coding	-0.452725	3.74252	-3.33929	0.00756314	0.0699545	-2.25996	1055772	1057605	PIN1	protein_coding	-0.583874	3.74252	-4.35298	0.00145804	0.00334796	-1.18152	1055772	1057605	PIN1	protein_coding	-0.131149	3.74252	-1.02977	0.327529	0.384089	-6.41596
ENSGALG00000009669	22645366	22758490	RSRC1	protein_coding	-0.309352	5.28988	-3.43813	0.00640887	0.0663162	-2.26122	22645366	22758490	RSRC1	protein_coding	-0.0102747	5.28988	-0.117976	0.908437	0.923657	-7.25148	22645366	22758490	RSRC1	protein_coding	0.299078	5.28988	3.64238	0.00456532	0.00915807	-2.70798
ENSGALG00000006477	8738366	8788229	DNAJB6	protein_coding	-0.305137	7.84389	-3.53683	0.00543706	0.0626458	-2.26166	8738366	8788229	DNAJB6	protein_coding	0.0326963	7.84389	0.367069	0.721263	0.760357	-7.35925	8738366	8788229	DNAJB6	protein_coding	0.337833	7.84389	3.6479	0.00452396	0.00908816	-2.77025
ENSGALG00000035421	10750391	10753196	SNRPN	protein_coding	-0.859939	2.68112	-3.30394	0.00802637	0.0717328	-2.26194	10750391	10753196	SNRPN	protein_coding	-0.230507	2.68112	-0.97893	0.350844	0.407077	-6.20021	10750391	10753196	SNRPN	protein_coding	0.629432	2.68112	2.69533	0.0226088	0.0366486	-3.75842
ENSGALG00000042129	3329954	3344000	not available	protein_coding	-0.245829	7.69143	-3.53573	0.00544693	0.0626458	-2.26286	3329954	3344000	not available	protein_coding	-0.620105	7.69143	-8.7718	5.43511e-06	8.0241e-05	4.27138	3329954	3344000	not available	protein_coding	-0.374276	7.69143	-5.08145	0.00048611	0.00140931	-0.451288
ENSGALG00000052530	20839480	20843297	not available	lncRNA	-1.76987	4.18278	-3.36308	0.00726698	0.0689173	-2.26566	20839480	20843297	not available	lncRNA	-1.76465	4.18278	-3.33125	0.00766597	0.0138932	-2.95414	20839480	20843297	not available	lncRNA	0.00521378	4.18278	0.00927423	0.992784	0.994079	-6.94334
ENSGALG00000013532	18710570	18743777	CAPRIN1	protein_coding	-0.309772	8.44734	-3.52807	0.00551671	0.0629906	-2.2669	18710570	18743777	CAPRIN1	protein_coding	-0.342234	8.44734	-3.79335	0.00356341	0.00716979	-2.55636	18710570	18743777	CAPRIN1	protein_coding	-0.0324616	8.44734	-0.341887	0.739556	0.777749	-7.30661
ENSGALG00000041863	136911020	136937314	MRPL13	protein_coding	-0.406372	5.9759	-3.47915	0.00598473	0.06462	-2.26731	136911020	136937314	MRPL13	protein_coding	-0.185447	5.9759	-1.6095	0.138775	0.178754	-6.09151	136911020	136937314	MRPL13	protein_coding	0.220925	5.9759	1.97427	0.0767779	0.10711	-5.57658
ENSGALG00000029508	34167020	34169352	SMIM19	protein_coding	-0.482531	4.99201	-3.4055	0.00676833	0.0673936	-2.2732	34167020	34169352	SMIM19	protein_coding	-0.0861838	4.99201	-0.638568	0.537542	0.591175	-6.98779	34167020	34169352	SMIM19	protein_coding	0.396347	4.99201	3.09057	0.0115144	0.0202743	-3.5959
ENSGALG00000010789	25599268	25601076	PARS2	protein_coding	-0.466157	3.06343	-3.30439	0.00802024	0.0717197	-2.27426	25599268	25601076	PARS2	protein_coding	-0.926978	3.06343	-6.39404	8.11649e-05	0.000333037	1.88488	25599268	25601076	PARS2	protein_coding	-0.460821	3.06343	-3.32739	0.00771594	0.0143184	-2.76417
ENSGALG00000016176	83255916	83705954	ADGRB3	protein_coding	2.00971	4.20614	3.32932	0.00769091	0.0704151	-2.27586	83255916	83705954	ADGRB3	protein_coding	5.88394	4.20614	10.2082	1.3831e-06	4.59657e-05	5.63473	83255916	83705954	ADGRB3	protein_coding	3.87423	4.20614	13.5971	9.55509e-08	1.60896e-05	8.53925
ENSGALG00000002701	5926431	5929549	DNAJC9	protein_coding	-0.377694	5.47194	-3.43782	0.00641216	0.0663162	-2.27648	5926431	5929549	DNAJC9	protein_coding	-0.164697	5.47194	-1.53902	0.155009	0.19707	-6.1135	5926431	5929549	DNAJC9	protein_coding	0.212996	5.47194	2.09659	0.0626044	0.0894998	-5.33184
ENSGALG00000031551	1622479	1633101	ZDHHC9	protein_coding	-0.328789	6.18974	-3.49041	0.00587348	0.063873	-2.28221	1622479	1633101	ZDHHC9	protein_coding	-0.613749	6.18974	-6.48011	7.27641e-05	0.000309651	1.57434	1622479	1633101	ZDHHC9	protein_coding	-0.28496	6.18974	-3.05818	0.0121658	0.0212508	-3.78599
ENSGALG00000036101	653072	661537	ARHGAP35	protein_coding	0.514039	3.3491	3.30786	0.00797353	0.0714901	-2.28253	653072	661537	ARHGAP35	protein_coding	-0.470976	3.3491	-2.81982	0.0182707	0.0295854	-3.59718	653072	661537	ARHGAP35	protein_coding	-0.985015	3.3491	-6.88341	4.4153e-05	0.000246967	2.42794
ENSGALG00000031404	28953746	28984776	FAM160B1	protein_coding	0.371626	4.5485	3.37743	0.00709425	0.0683558	-2.28566	28953746	28984776	FAM160B1	protein_coding	-0.504346	4.5485	-4.3406	0.00148649	0.00340232	-1.30668	28953746	28984776	FAM160B1	protein_coding	-0.875972	4.5485	-8.58709	6.56505e-06	8.19025e-05	4.25133
ENSGALG00000004701	5579042	5588504	SET	protein_coding	-0.437528	8.70181	-3.51458	0.00564187	0.0632763	-2.28672	5579042	5588504	SET	protein_coding	-0.168577	8.70181	-1.30686	0.220691	0.270301	-6.54922	5579042	5588504	SET	protein_coding	0.268951	8.70181	1.98366	0.0755904	0.105606	-5.54412
ENSGALG00000008776	22287864	22327497	HYAL6	protein_coding	-1.64881	3.44121	-3.30225	0.00804927	0.0718121	-2.28691	22287864	22327497	HYAL6	protein_coding	-0.683187	3.44121	-1.54898	0.152619	0.194433	-5.76178	22287864	22327497	HYAL6	protein_coding	0.965624	3.44121	2.05151	0.0675117	0.0957525	-4.95769
ENSGALG00000052286	90736285	90742330	MGAT1	protein_coding	-0.842932	2.46112	-3.28696	0.0082591	0.072691	-2.28714	90736285	90742330	MGAT1	protein_coding	-1.95963	2.46112	-6.80354	4.86665e-05	0.000238653	2.43898	90736285	90742330	MGAT1	protein_coding	-1.1167	2.46112	-3.88612	0.00306422	0.00650463	-1.66565
ENSGALG00000035923	1834861	1842786	MTMR11	protein_coding	-0.488495	5.04725	-3.42972	0.00649958	0.0663225	-2.28898	1834861	1842786	MTMR11	protein_coding	-1.48391	5.04725	-9.65885	2.28838e-06	5.67876e-05	5.33902	1834861	1842786	MTMR11	protein_coding	-0.995416	5.04725	-6.65662	5.83282e-05	0.000295178	1.95253
ENSGALG00000052748	41641	49422	U2AF2	protein_coding	-0.316587	6.70374	-3.5046	0.00573638	0.0634005	-2.29359	41641	49422	U2AF2	protein_coding	-0.677519	6.70374	-7.41887	2.34438e-05	0.00015928	2.73977	41641	49422	U2AF2	protein_coding	-0.360932	6.70374	-3.92263	0.00288837	0.00619039	-2.32769
ENSGALG00000003532	6885268	6892792	DDX5	protein_coding	-0.308695	11.4163	-3.44714	0.0063131	0.0659471	-2.29528	6885268	6892792	DDX5	protein_coding	-0.74242	11.4163	-8.14097	1.05e-05	0.000110995	3.69094	6885268	6892792	DDX5	protein_coding	-0.433725	11.4163	-4.46854	0.00121874	0.00298733	-1.25127
ENSGALG00000000109	9856717	9860064	AFMID	protein_coding	-0.377347	6.01378	-3.46799	0.00609714	0.065026	-2.2953	9856717	9860064	AFMID	protein_coding	-0.348075	6.01378	-3.2189	0.00926412	0.0163797	-3.47587	9856717	9860064	AFMID	protein_coding	0.0292721	6.01378	0.278354	0.786446	0.819818	-7.3411
ENSGALG00000034528	136964312	137072200	SNTB1	protein_coding	-0.525577	5.23708	-3.41591	0.00665146	0.0670665	-2.29537	136964312	137072200	SNTB1	protein_coding	-0.276015	5.23708	-1.8504	0.0941689	0.126145	-5.6446	136964312	137072200	SNTB1	protein_coding	0.249562	5.23708	1.74703	0.111404	0.148438	-5.83671
ENSGALG00000001076	963194	972046	LIMK1	protein_coding	-0.566405	3.78784	-3.3315	0.00766285	0.0704102	-2.29624	963194	972046	LIMK1	protein_coding	-1.09616	3.78784	-6.21661	0.000101978	0.000393444	1.55115	963194	972046	LIMK1	protein_coding	-0.529753	3.78784	-3.07651	0.0117927	0.0207003	-3.34035
ENSGALG00000027665	50677406	50687741	SYNGR1	protein_coding	0.731388	2.66745	3.28121	0.00833958	0.072849	-2.29701	50677406	50687741	SYNGR1	protein_coding	0.462597	2.66745	2.0612	0.0664276	0.0924185	-4.65048	50677406	50687741	SYNGR1	protein_coding	-0.268791	2.66745	-1.55674	0.150777	0.193759	-5.62748
ENSGALG00000038480	33491715	33502673	DHX32	protein_coding	-0.924083	1.44422	-3.398	0.00685379	0.067399	-2.29773	33491715	33502673	DHX32	protein_coding	-0.101592	1.44422	-0.427659	0.678018	0.721034	-6.25621	33491715	33502673	DHX32	protein_coding	0.822491	1.44422	3.41937	0.006613	0.01254	-2.2778
ENSGALG00000010077	33235392	33239654	RPS3A	protein_coding	-0.474659	10.9792	-3.45585	0.00622194	0.0656124	-2.30141	33235392	33239654	RPS3A	protein_coding	-0.739321	10.9792	-5.25828	0.000376636	0.00109338	-0.100643	33235392	33239654	RPS3A	protein_coding	-0.264662	10.9792	-1.77714	0.106106	0.142321	-5.74816
ENSGALG00000034262	7851805	7855186	VPS25	protein_coding	-0.29095	6.15317	-3.46571	0.0061204	0.065026	-2.30161	7851805	7855186	VPS25	protein_coding	0.0563539	6.15317	0.676796	0.513979	0.568726	-7.11956	7851805	7855186	VPS25	protein_coding	0.347304	6.15317	4.30884	0.00156216	0.00367254	-1.66888
ENSGALG00000015141	35688721	35713819	GDA	protein_coding	0.807543	2.85158	3.27514	0.00842527	0.0730872	-2.30226	35688721	35713819	GDA	protein_coding	0.457618	2.85158	1.83346	0.0968147	0.129271	-5.05391	35688721	35713819	GDA	protein_coding	-0.349925	2.85158	-1.85553	0.0933811	0.127333	-5.28016
ENSGALG00000037837	13973612	13994515	ABCA3	protein_coding	0.457912	5.41088	3.43453	0.00644745	0.0663162	-2.30231	13973612	13994515	ABCA3	protein_coding	-0.86193	5.41088	-6.04288	0.000128032	0.000468274	1.11322	13973612	13994515	ABCA3	protein_coding	-1.31984	5.41088	-10.1442	1.46489e-06	3.98269e-05	5.73855
ENSGALG00000015624	62855240	62961099	VCAN	protein_coding	1.13587	3.95985	3.28093	0.00834351	0.072849	-2.30272	62855240	62961099	VCAN	protein_coding	1.76883	3.95985	5.31943	0.000345184	0.00102216	0.400639	62855240	62961099	VCAN	protein_coding	0.632953	3.95985	2.85264	0.0172735	0.0288625	-3.92285
ENSGALG00000002419	6945983	7102689	KIAA1328	protein_coding	0.645238	4.82498	3.35167	0.00740752	0.0694353	-2.3068	6945983	7102689	KIAA1328	protein_coding	1.20956	4.82498	6.49185	7.16934e-05	0.000307052	1.81132	6945983	7102689	KIAA1328	protein_coding	0.564324	4.82498	3.76507	0.00373192	0.00770367	-2.49239
ENSGALG00000049040	651478	689409	not available	lncRNA	-1.66716	5.61914	-3.43856	0.00640423	0.0663162	-2.30716	651478	689409	not available	lncRNA	-1.4658	5.61914	-3.0934	0.011459	0.0196518	-3.65645	651478	689409	not available	lncRNA	0.201356	5.61914	0.404645	0.694311	0.73658	-7.18099
ENSGALG00000006327	15919410	15932584	FBXL21	protein_coding	0.366455	5.62429	3.41814	0.00662659	0.0670665	-2.30736	15919410	15932584	FBXL21	protein_coding	0.531222	5.62429	5.00832	0.00054092	0.00146892	-0.437112	15919410	15932584	FBXL21	protein_coding	0.164768	5.62429	1.75096	0.110698	0.14763	-5.91069
ENSGALG00000003321	5282073	5285226	RILPL2	protein_coding	-0.418396	6.06148	-3.46663	0.006111	0.065026	-2.3076	5282073	5285226	RILPL2	protein_coding	-0.76935	6.06148	-6.32915	8.81899e-05	0.000353883	1.38841	5282073	5285226	RILPL2	protein_coding	-0.350954	6.06148	-2.94804	0.0146767	0.025005	-3.95943
ENSGALG00000031975	1491840	1533752	UBE2H	protein_coding	-0.272274	7.66208	-3.50834	0.00570072	0.0633949	-2.30842	1491840	1533752	UBE2H	protein_coding	-0.646066	7.66208	-8.18879	9.97517e-06	0.000108244	3.62793	1491840	1533752	UBE2H	protein_coding	-0.373793	7.66208	-4.54863	0.00107752	0.00269232	-1.28891
ENSGALG00000003597	5470579	5477371	AK2	protein_coding	-0.31093	6.49359	-3.48306	0.00594588	0.0643361	-2.31009	5470579	5477371	AK2	protein_coding	-0.341425	6.49359	-3.80523	0.00349501	0.00704879	-2.51668	5470579	5477371	AK2	protein_coding	-0.0304948	6.49359	-0.342599	0.739036	0.777416	-7.34443
ENSGALG00000052782	126710079	126713000	not available	lncRNA	-0.699871	1.8336	-3.31336	0.00790015	0.0712685	-2.31131	126710079	126713000	not available	lncRNA	0.036605	1.8336	0.192658	0.851107	0.875162	-6.44245	126710079	126713000	not available	lncRNA	0.736476	1.8336	4.04688	0.00236508	0.00522429	-1.371
ENSGALG00000044688	4845445	4847413	not available	lncRNA	-1.0868	2.2426	-3.27537	0.00842209	0.0730872	-2.31244	4845445	4847413	not available	lncRNA	-0.726854	2.2426	-2.3255	0.0425253	0.062125	-4.24658	4845445	4847413	not available	lncRNA	0.359944	2.2426	1.15966	0.273291	0.327641	-5.88858
ENSGALG00000047323	91140058	91151289	not available	protein_coding	-0.420619	3.75918	-3.3215	0.00779269	0.0709241	-2.31328	91140058	91151289	not available	protein_coding	-1.36988	3.75918	-9.93319	1.77444e-06	5.12085e-05	5.66295	91140058	91151289	not available	protein_coding	-0.949262	3.75918	-7.1603	3.1694e-05	0.000202425	2.75703
ENSGALG00000028879	57013385	57019526	MRPS33	protein_coding	-0.362628	5.73156	-3.43258	0.00646859	0.0663162	-2.31466	57013385	57019526	MRPS33	protein_coding	-0.0292444	5.73156	-0.283402	0.782685	0.815675	-7.27564	57013385	57019526	MRPS33	protein_coding	0.333383	5.73156	3.37562	0.00711579	0.0133434	-3.20664
ENSGALG00000053008	15815185	15944572	not available	lncRNA	-0.50877	5.11721	-3.37541	0.00711821	0.0683558	-2.31959	15815185	15944572	not available	lncRNA	0.804414	5.11721	5.786	0.000180577	0.000610836	0.735768	15815185	15944572	not available	lncRNA	1.31318	5.11721	9.95966	1.73196e-06	4.26132e-05	5.5743
ENSGALG00000013034	61682861	61775123	CECR2	protein_coding	0.692698	3.60729	3.27421	0.00843855	0.0730872	-2.32162	61682861	61775123	CECR2	protein_coding	1.13303	3.60729	5.61484	0.000228219	0.000733838	0.790487	61682861	61775123	CECR2	protein_coding	0.440328	3.60729	2.79813	0.0189611	0.0313547	-3.92035
ENSGALG00000033447	4016011	4022377	H2AFV	protein_coding	-0.470046	6.19099	-3.4618	0.00616051	0.0652784	-2.32392	4016011	4022377	H2AFV	protein_coding	-0.671326	6.19099	-4.9349	0.000602635	0.00160223	-0.655237	4016011	4022377	H2AFV	protein_coding	-0.20128	6.19099	-1.49889	0.164979	0.209762	-6.27681
ENSGALG00000007912	13107712	13155856	ATP9A	protein_coding	0.939031	2.8197	3.2669	0.00854321	0.0734962	-2.32532	13107712	13155856	ATP9A	protein_coding	1.71185	2.8197	6.29929	9.16415e-05	0.000364507	1.82219	13107712	13155856	ATP9A	protein_coding	0.772817	2.8197	4.04569	0.00236959	0.00523191	-1.66401
ENSGALG00000003153	3824581	3829413	COPE	protein_coding	-0.360577	6.53098	-3.47094	0.00606722	0.065026	-2.32814	3824581	3829413	COPE	protein_coding	-0.292851	6.53098	-2.80996	0.0185813	0.0300376	-4.22119	3824581	3829413	COPE	protein_coding	0.0677259	6.53098	0.65465	0.527553	0.581024	-7.17691
ENSGALG00000036097	74190751	74441847	CDH18	protein_coding	2.73821	3.06168	3.44707	0.00631381	0.0659471	-2.32877	74190751	74441847	CDH18	protein_coding	6.59282	3.06168	8.75387	5.53495e-06	8.11305e-05	4.12596	74190751	74441847	CDH18	protein_coding	3.85461	3.06168	11.5791	4.32279e-07	2.28083e-05	7.04859
ENSGALG00000032468	104430412	104436337	SNX17	protein_coding	-0.330176	5.77554	-3.43073	0.00648857	0.0663162	-2.3288	104430412	104436337	SNX17	protein_coding	-0.212419	5.77554	-2.23739	0.0493805	0.0708919	-5.10691	104430412	104436337	SNX17	protein_coding	0.117757	5.77554	1.29474	0.224683	0.275563	-6.51645
ENSGALG00000010627	24744263	24748574	PRPF38A	protein_coding	-0.309748	5.44606	-3.41428	0.00666953	0.0670665	-2.32963	24744263	24748574	PRPF38A	protein_coding	-0.616622	5.44606	-6.7675	5.08647e-05	0.000245028	2.04234	24744263	24748574	PRPF38A	protein_coding	-0.306874	5.44606	-3.54123	0.00539746	0.010553	-2.88148
ENSGALG00000031000	18462849	18469131	APRT	protein_coding	-0.338536	4.56314	-3.35453	0.00737206	0.069357	-2.33111	18462849	18469131	APRT	protein_coding	-0.773667	4.56314	-7.50582	2.12192e-05	0.000152314	3.0774	18462849	18469131	APRT	protein_coding	-0.435131	4.56314	-4.48203	0.00119365	0.00293565	-1.16943
ENSGALG00000019555	67621788	67629938	SERPINB1	protein_coding	-0.460664	3.08668	-3.27949	0.00836379	0.0729065	-2.33145	67621788	67629938	SERPINB1	protein_coding	-1.67785	3.08668	-10.4663	1.10024e-06	4.08044e-05	6.07891	67621788	67629938	SERPINB1	protein_coding	-1.21718	3.08668	-7.88178	1.39201e-05	0.000122061	3.64402
ENSGALG00000042814	9910288	9913104	MCRIP1	protein_coding	-0.328647	6.17722	-3.4493	0.00629033	0.0658811	-2.3322	9910288	9913104	MCRIP1	protein_coding	-0.0417825	6.17722	-0.441866	0.668046	0.712007	-7.26362	9910288	9913104	MCRIP1	protein_coding	0.286865	6.17722	3.11993	0.0109545	0.0194222	-3.67927
ENSGALG00000026009	17354064	17362366	SRP9	protein_coding	-0.388406	5.97366	-3.43384	0.00645492	0.0663162	-2.3335	17354064	17362366	SRP9	protein_coding	0.0758298	5.97366	0.683348	0.510004	0.565386	-7.09615	17354064	17362366	SRP9	protein_coding	0.464236	5.97366	4.33585	0.00149753	0.00354559	-1.61038
ENSGALG00000004442	12220165	12228467	PPA1	protein_coding	-0.314306	5.85546	-3.43809	0.00640925	0.0663162	-2.33402	12220165	12228467	PPA1	protein_coding	-0.545702	5.85546	-5.96245	0.000142449	0.000507109	0.901233	12220165	12228467	PPA1	protein_coding	-0.231396	5.85546	-2.61661	0.0258705	0.0411623	-4.51589
ENSGALG00000012587	36710535	36713993	NAA20	protein_coding	-0.308981	6.8813	-3.47774	0.00599882	0.0647266	-2.33544	36710535	36713993	NAA20	protein_coding	-0.0365701	6.8813	-0.406632	0.692897	0.734669	-7.32996	36710535	36713993	NAA20	protein_coding	0.272411	6.8813	3.01444	0.0131061	0.0226663	-3.8778
ENSGALG00000009463	28339648	28406328	DCAF5	protein_coding	-0.296949	5.87282	-3.43532	0.00643901	0.0663162	-2.33587	28339648	28406328	DCAF5	protein_coding	-0.143283	5.87282	-1.67657	0.124751	0.162634	-5.98963	28339648	28406328	DCAF5	protein_coding	0.153667	5.87282	1.86531	0.0918968	0.125543	-5.74398
ENSGALG00000003197	7165127	7168878	RPL7A	protein_coding	-0.440379	10.5398	-3.44479	0.00633791	0.066064	-2.33695	7165127	7168878	RPL7A	protein_coding	-0.697994	10.5398	-5.3323	0.000338932	0.00100657	-0.0112613	7165127	7168878	RPL7A	protein_coding	-0.257615	10.5398	-1.85836	0.0929499	0.126858	-5.65166
ENSGALG00000023936	2230310	2238408	not available	protein_coding	-0.764392	3.36121	-3.26062	0.00863408	0.0737508	-2.3374	2230310	2238408	not available	protein_coding	0.173232	3.36121	0.824241	0.429141	0.48667	-6.50664	2230310	2238408	not available	protein_coding	0.937624	3.36121	4.6134	0.000976037	0.00248608	-0.750025
ENSGALG00000013311	3449594	3622521	ANO3	protein_coding	1.20299	4.00583	3.24971	0.0087945	0.0744382	-2.3401	3449594	3622521	ANO3	protein_coding	3.07267	4.00583	8.83445	5.10152e-06	7.77751e-05	4.62587	3449594	3622521	ANO3	protein_coding	1.86968	4.00583	8.58882	6.55336e-06	8.19025e-05	4.24812
ENSGALG00000000883	2535306	2553032	MAPKAPK2	protein_coding	-0.346422	5.73905	-3.43294	0.00646466	0.0663162	-2.34139	2535306	2553032	MAPKAPK2	protein_coding	-0.651224	5.73905	-6.42346	7.81816e-05	0.0003254	1.53922	2535306	2553032	MAPKAPK2	protein_coding	-0.304802	5.73905	-3.10303	0.0112732	0.0199227	-3.6756
ENSGALG00000035223	49418419	49420291	NDUFA6	protein_coding	-0.585144	4.54344	-3.3232	0.0077705	0.0708902	-2.34315	49418419	49420291	NDUFA6	protein_coding	-0.0248536	4.54344	-0.151909	0.882298	0.901378	-7.10327	49418419	49420291	NDUFA6	protein_coding	0.56029	4.54344	3.58004	0.00506099	0.00999123	-2.66765
ENSGALG00000004901	6818553	6868398	CORO1C	protein_coding	-0.354479	9.73611	-3.45063	0.00627645	0.0657806	-2.34802	6818553	6868398	CORO1C	protein_coding	-1.36438	9.73611	-13.2789	1.19557e-07	1.84636e-05	8.28838	6818553	6868398	CORO1C	protein_coding	-1.0099	9.73611	-9.25162	3.37577e-06	5.7463e-05	4.85593
ENSGALG00000006456	7881342	7922149	C14H16orf45	protein_coding	-0.884373	2.72973	-3.25367	0.00873584	0.0741541	-2.34806	7881342	7922149	C14H16orf45	protein_coding	1.63915	2.72973	7.51553	2.09853e-05	0.000151507	3.24706	7881342	7922149	C14H16orf45	protein_coding	2.52352	2.72973	11.9232	3.28958e-07	2.14332e-05	7.18345
ENSGALG00000004082	6146978	6202471	TAOK1	protein_coding	0.368879	5.12623	3.3778	0.00708984	0.0683558	-2.34827	6146978	6202471	TAOK1	protein_coding	-0.133413	5.12623	-1.20292	0.256882	0.309027	-6.45481	6146978	6202471	TAOK1	protein_coding	-0.502292	5.12623	-5.09974	0.000473353	0.00137805	-0.339731
ENSGALG00000050240	6538026	6545277	TBX21	protein_coding	-0.640172	5.51358	-3.43609	0.00643073	0.0663162	-2.3486	6538026	6545277	TBX21	protein_coding	-2.54799	5.51358	-11.4334	4.8628e-07	2.86392e-05	6.91919	6538026	6545277	TBX21	protein_coding	-1.90782	5.51358	-8.61178	6.4002e-06	8.10684e-05	4.27346
ENSGALG00000038154	183975461	184057285	YAP1	protein_coding	0.430253	5.86156	3.38849	0.0069639	0.067845	-2.34866	183975461	184057285	YAP1	protein_coding	1.76952	5.86156	14.1503	6.54457e-08	1.84636e-05	8.91957	183975461	184057285	YAP1	protein_coding	1.33927	5.86156	12.1817	2.69155e-07	1.94509e-05	7.4583
ENSGALG00000032361	80274239	80460066	STXBP5L	protein_coding	1.20014	3.03677	3.27971	0.0083606	0.0729065	-2.35231	80274239	80460066	STXBP5L	protein_coding	3.82279	3.03677	11.4057	4.97393e-07	2.89423e-05	6.49484	80274239	80460066	STXBP5L	protein_coding	2.62265	3.03677	13.1819	1.28127e-07	1.63204e-05	8.20676
ENSGALG00000009154	18056170	18086637	IDS	protein_coding	0.370329	5.30801	3.36233	0.00727617	0.0689619	-2.35306	18056170	18086637	IDS	protein_coding	0.751769	5.30801	6.9942	3.86253e-05	0.000207474	2.38278	18056170	18086637	IDS	protein_coding	0.38144	5.30801	4.11875	0.00210878	0.00473711	-1.93638
ENSGALG00000042863	1100608	1101574	SMIM4	protein_coding	-0.700978	3.098	-3.24401	0.00887942	0.0747966	-2.35604	1100608	1101574	SMIM4	protein_coding	-0.435315	3.098	-2.13352	0.0588405	0.0829755	-4.74911	1100608	1101574	SMIM4	protein_coding	0.265664	3.098	1.33893	0.210414	0.259639	-5.90857
ENSGALG00000004793	7065537	7069275	not available	protein_coding	-0.575621	3.67504	-3.26046	0.00863644	0.0737508	-2.35955	7065537	7069275	not available	protein_coding	0.15745	3.67504	0.979905	0.350385	0.406668	-6.43597	7065537	7069275	not available	protein_coding	0.733071	3.67504	4.7759	0.00076351	0.00203344	-0.561693
ENSGALG00000013427	61098758	61239973	SORBS2	protein_coding	0.817727	6.1006	3.38171	0.00704353	0.0681881	-2.36054	61098758	61239973	SORBS2	protein_coding	2.14626	6.1006	8.84485	5.04831e-06	7.75893e-05	4.48792	61098758	61239973	SORBS2	protein_coding	1.32853	6.1006	6.41655	7.88718e-05	0.000365007	1.48228
ENSGALG00000003433	3459157	3474477	DPEP2	protein_coding	0.545482	7.21091	3.45969	0.00618219	0.0654179	-2.36064	3459157	3474477	DPEP2	protein_coding	0.593806	7.21091	3.68812	0.00423397	0.00832801	-2.71573	3459157	3474477	DPEP2	protein_coding	0.0483233	7.21091	0.300823	0.769749	0.8052	-7.35399
ENSGALG00000006843	12577515	12614155	NCBP2	protein_coding	-0.367434	5.5243	-3.38784	0.0069715	0.067876	-2.36103	12577515	12614155	NCBP2	protein_coding	0.126861	5.5243	1.21051	0.254086	0.306052	-6.54094	12577515	12614155	NCBP2	protein_coding	0.494295	5.5243	4.98287	0.000561513	0.00158059	-0.547692
ENSGALG00000033926	6468627	6476586	CBX1	protein_coding	-0.317306	5.98352	-3.42244	0.00657917	0.0667032	-2.36246	6468627	6476586	CBX1	protein_coding	0.00445708	5.98352	0.0487064	0.962118	0.968934	-7.3538	6468627	6476586	CBX1	protein_coding	0.321763	5.98352	3.63495	0.00462163	0.00925291	-2.78694
ENSGALG00000040761	785916	791818	DRD4	protein_coding	-0.975563	1.91213	-3.23625	0.00899659	0.0752199	-2.36645	785916	791818	DRD4	protein_coding	-2.14873	1.91213	-6.06899	0.000123697	0.000456879	1.5457	785916	791818	DRD4	protein_coding	-1.17317	1.91213	-3.24644	0.00884311	0.016114	-2.54945
ENSGALG00000007082	13012790	13044927	CREM	protein_coding	-0.329209	5.6951	-3.40102	0.00681927	0.0673974	-2.36654	13012790	13044927	CREM	protein_coding	0.0586944	5.6951	0.621377	0.548339	0.601328	-7.11327	13012790	13044927	CREM	protein_coding	0.387903	5.6951	4.29435	0.00159802	0.00374367	-1.66302
ENSGALG00000003254	2584892	2587870	BAG4	protein_coding	-0.370827	5.24298	-3.37445	0.00712976	0.0683558	-2.36698	2584892	2587870	BAG4	protein_coding	-0.384649	5.24298	-3.55582	0.00526828	0.0100471	-2.79187	2584892	2587870	BAG4	protein_coding	-0.0138217	5.24298	-0.134661	0.895568	0.91253	-7.2848
ENSGALG00000005969	18741815	18788695	ANTXRL	protein_coding	0.676566	5.13828	3.34162	0.00753356	0.0698071	-2.36788	18741815	18788695	ANTXRL	protein_coding	0.672123	5.13828	3.35416	0.00737661	0.0134338	-3.05069	18741815	18788695	ANTXRL	protein_coding	-0.00444248	5.13828	-0.0267474	0.979191	0.982326	-7.33694
ENSGALG00000034352	24041933	24042609	MRPL43	protein_coding	-0.88652	2.94896	-3.23798	0.00897028	0.075139	-2.36807	24041933	24042609	MRPL43	protein_coding	-1.65471	2.94896	-5.65775	0.000215124	0.00070083	0.932114	24041933	24042609	MRPL43	protein_coding	-0.768187	2.94896	-2.63397	0.0251131	0.0401486	-3.83812
ENSGALG00000000862	1849996	1879738	RLF	protein_coding	-0.433367	5.04827	-3.36911	0.00719385	0.0686905	-2.36897	1849996	1879738	RLF	protein_coding	-0.457165	5.04827	-3.61914	0.00474395	0.0091852	-2.67648	1849996	1879738	RLF	protein_coding	-0.0237976	5.04827	-0.195964	0.848588	0.873506	-7.25239
ENSGALG00000010975	40888158	41131936	TMTC2	protein_coding	0.895455	4.49658	3.25072	0.00877947	0.074379	-2.36908	40888158	41131936	TMTC2	protein_coding	3.3858	4.49658	13.3198	1.16128e-07	1.84636e-05	8.26846	40888158	41131936	TMTC2	protein_coding	2.49035	4.49658	13.3633	1.12602e-07	1.60896e-05	8.38182
ENSGALG00000038286	9577361	9595610	AP4E1	protein_coding	0.370076	5.77913	3.40153	0.00681348	0.0673974	-2.3701	9577361	9595610	AP4E1	protein_coding	0.00237591	5.77913	0.021686	0.983128	0.986213	-7.29581	9577361	9595610	AP4E1	protein_coding	-0.3677	5.77913	-3.68088	0.00428474	0.00867456	-2.70869
ENSGALG00000051186	135815461	136072684	not available	lncRNA	6.28802	1.66309	4.65256	0.000919627	0.0389961	-2.37126	135815461	136072684	not available	lncRNA	10.286	1.66309	7.81651	1.49609e-05	0.000128663	2.15866	135815461	136072684	not available	lncRNA	3.99795	1.66309	10.5544	1.01875e-06	3.29302e-05	6.20088
ENSGALG00000026276	9927639	9930059	TCF15	protein_coding	-1.22687	0.703628	-3.55993	0.00523253	0.0623183	-2.37142	9927639	9930059	TCF15	protein_coding	-0.160202	0.703628	-0.567138	0.583203	0.634306	-6.02544	9927639	9930059	TCF15	protein_coding	1.06667	0.703628	3.45063	0.00627645	0.0119936	-2.10758
ENSGALG00000013738	7225803	7245380	OPTN	protein_coding	-0.261935	7.29793	-3.46782	0.00609894	0.065026	-2.37159	7225803	7245380	OPTN	protein_coding	-0.406436	7.29793	-5.28992	0.000359998	0.00105828	-0.169549	7225803	7245380	OPTN	protein_coding	-0.1445	7.29793	-1.83023	0.0973265	0.131986	-5.82884
ENSGALG00000030890	115081599	115082672	RRS1	protein_coding	-0.875941	1.66164	-3.25486	0.00871841	0.07408	-2.37176	115081599	115082672	RRS1	protein_coding	-1.4571	1.66164	-5.13062	0.000452613	0.00127093	0.313866	115081599	115082672	RRS1	protein_coding	-0.581164	1.66164	-2.0884	0.0634707	0.0905864	-4.4372
ENSGALG00000029408	408113	457407	BAZ1B	protein_coding	-0.301004	7.40267	-3.46611	0.0061163	0.065026	-2.3782	408113	457407	BAZ1B	protein_coding	-0.851096	7.40267	-9.67471	2.25462e-06	5.63381e-05	5.19832	408113	457407	BAZ1B	protein_coding	-0.550092	7.40267	-6.03192	0.000129901	0.000512726	0.935663
ENSGALG00000012304	60786295	60843850	NFKB1	protein_coding	-0.290639	7.35454	-3.46536	0.00612398	0.065026	-2.37834	60786295	60843850	NFKB1	protein_coding	-0.757424	7.35454	-8.90847	4.73576e-06	7.59007e-05	4.41596	60786295	60843850	NFKB1	protein_coding	-0.466785	7.35454	-5.31305	0.000348329	0.00108002	-0.108468
ENSGALG00000005619	13932222	13939362	F3	protein_coding	-1.02539	1.76294	-3.30794	0.00797251	0.0714901	-2.38145	13932222	13939362	F3	protein_coding	0.956274	1.76294	3.75581	0.00378893	0.00755032	-1.79955	13932222	13939362	F3	protein_coding	1.98167	1.76294	8.02858	1.18555e-05	0.000113344	3.7619
ENSGALG00000016866	144408607	144791819	FHF-4	protein_coding	3.38657	3.13857	3.64299	0.00456078	0.060246	-2.38295	144408607	144791819	FHF-4	protein_coding	7.44276	3.13857	8.26384	9.20818e-06	0.000104341	3.33363	144408607	144791819	FHF-4	protein_coding	4.05619	3.13857	13.0223	1.43738e-07	1.66103e-05	8.1161
ENSGALG00000029402	12551591	12627669	AXIN1	protein_coding	-0.317293	5.31081	-3.3655	0.00723753	0.0687229	-2.38473	12551591	12627669	AXIN1	protein_coding	0.0192029	5.31081	0.210492	0.837537	0.863694	-7.24403	12551591	12627669	AXIN1	protein_coding	0.336495	5.31081	3.90194	0.0029867	0.00637003	-2.27563
ENSGALG00000041924	7246423	7248726	PFDN5	protein_coding	-0.469193	6.39737	-3.43133	0.00648206	0.0663162	-2.38635	7246423	7248726	PFDN5	protein_coding	-0.47997	6.39737	-3.50849	0.00569935	0.0107609	-3.01379	7246423	7248726	PFDN5	protein_coding	-0.0107775	6.39737	-0.079385	0.938302	0.948871	-7.39655
ENSGALG00000008648	16544363	16552461	UBE2A	protein_coding	-0.243721	7.94634	-3.46024	0.0061765	0.0654028	-2.38716	16544363	16552461	UBE2A	protein_coding	-0.264486	7.94634	-3.66131	0.00442503	0.00864842	-2.79231	16544363	16552461	UBE2A	protein_coding	-0.0207653	7.94634	-0.275199	0.7888	0.821937	-7.349
ENSGALG00000050868	6498650	6506293	not available	protein_coding	-0.301925	5.93428	-3.411	0.0067063	0.0670665	-2.38772	6498650	6506293	not available	protein_coding	-0.447551	5.93428	-5.06028	0.000501344	0.00138	-0.438863	6498650	6506293	not available	protein_coding	-0.145625	5.93428	-1.69876	0.120398	0.159046	-5.99135
ENSGALG00000004143	5242537	5256414	YWHAB	protein_coding	-0.33287	8.63339	-3.45332	0.00624833	0.0657101	-2.38921	5242537	5256414	YWHAB	protein_coding	-0.0963986	8.63339	-0.965944	0.35699	0.413615	-6.92652	5242537	5256414	YWHAB	protein_coding	0.236472	8.63339	2.25246	0.0481369	0.0708488	-5.11661
ENSGALG00000016535	104865999	104903427	RAB10	protein_coding	-0.255962	7.84691	-3.45751	0.00620471	0.065611	-2.39211	104865999	104903427	RAB10	protein_coding	-0.413721	7.84691	-5.46839	0.000279749	0.000864066	0.0971263	104865999	104903427	RAB10	protein_coding	-0.15776	7.84691	-1.99797	0.0738151	0.103444	-5.55671
ENSGALG00000005983	8282835	8293532	SMARCB1	protein_coding	-0.257785	6.35246	-3.42572	0.00654317	0.0664853	-2.39369	8282835	8293532	SMARCB1	protein_coding	-0.287855	6.35246	-3.81544	0.00343727	0.00694144	-2.48737	8282835	8293532	SMARCB1	protein_coding	-0.0300698	6.35246	-0.40536	0.693802	0.736188	-7.31511
ENSGALG00000043379	41121646	41124715	RPL14	protein_coding	-0.526122	9.70914	-3.43053	0.00649078	0.0663162	-2.3946	41121646	41124715	RPL14	protein_coding	-0.400496	9.70914	-2.52337	0.0303447	0.0460797	-4.67767	41121646	41124715	RPL14	protein_coding	0.125626	9.70914	0.751413	0.469824	0.52597	-7.01563
ENSGALG00000026445	44062715	44073491	CALM1	protein_coding	-0.356555	9.64786	-3.43122	0.00648326	0.0663162	-2.39999	44062715	44073491	CALM1	protein_coding	0.459106	9.64786	4.17122	0.00194021	0.00426362	-1.86189	44062715	44073491	CALM1	protein_coding	0.815662	9.64786	7.03158	3.69333e-05	0.000220309	2.35465
ENSGALG00000054538	1586240	1592046	not available	lncRNA	-0.739613	2.30598	-3.21877	0.00926616	0.0765194	-2.40261	1586240	1592046	not available	lncRNA	0.686307	2.30598	3.48874	0.00588987	0.0110446	-2.34468	1586240	1592046	not available	lncRNA	1.42592	2.30598	7.54357	2.03258e-05	0.000152198	3.28339
ENSGALG00000006539	4551856	4565071	C9H21orf2	protein_coding	-0.329528	5.30757	-3.34348	0.00751011	0.0697802	-2.40281	4551856	4565071	C9H21orf2	protein_coding	0.290887	5.30757	3.09323	0.0114624	0.0196553	-3.59172	4551856	4565071	C9H21orf2	protein_coding	0.620415	5.30757	7.03267	3.68853e-05	0.000220108	2.34676
ENSGALG00000052521	3415091	3494179	not available	lncRNA	4.14791	-0.880642	5.3448	0.000332971	0.0298973	-2.40392	3415091	3494179	not available	lncRNA	6.84861	-0.880642	9.93587	1.77009e-06	5.12085e-05	3.14661	3415091	3494179	not available	lncRNA	2.70069	-0.880642	6.34735	8.61559e-05	0.000387908	1.7629
ENSGALG00000005902	9533929	9552794	RAB7A	protein_coding	-0.331159	7.84305	-3.45098	0.00627274	0.0657806	-2.40407	9533929	9552794	RAB7A	protein_coding	0.0603484	7.84305	0.608742	0.556354	0.608932	-7.23279	9533929	9552794	RAB7A	protein_coding	0.391508	7.84305	3.80302	0.00350759	0.00731037	-2.50805
ENSGALG00000041403	18527246	18563975	DENND4A	protein_coding	0.414113	5.13735	3.34293	0.00751703	0.0697802	-2.40982	18527246	18563975	DENND4A	protein_coding	-0.261348	5.13735	-2.05319	0.0673225	0.0935024	-5.26918	18527246	18563975	DENND4A	protein_coding	-0.675461	5.13735	-5.97636	0.000139836	0.000539457	0.947696
ENSGALG00000052369	52142885	52149356	not available	protein_coding	-1.38583	4.02895	-3.26053	0.00863536	0.0737508	-2.41245	52142885	52149356	not available	protein_coding	-0.809453	4.02895	-2.11605	0.060593	0.0851473	-5.06777	52142885	52149356	not available	protein_coding	0.576382	4.02895	1.39851	0.192382	0.24013	-6.03347
ENSGALG00000003474	5021528	5026376	MED20	protein_coding	-0.297481	5.72963	-3.37846	0.00708192	0.0683558	-2.4131	5021528	5026376	MED20	protein_coding	-0.381598	5.72963	-4.36005	0.00144206	0.00332105	-1.51467	5021528	5026376	MED20	protein_coding	-0.0841176	5.72963	-1.00513	0.338678	0.395381	-6.83032
ENSGALG00000035317	2367262	2369164	ID3	protein_coding	-0.328568	6.43871	-3.41301	0.00668381	0.0670665	-2.41319	2367262	2369164	ID3	protein_coding	0.166715	6.43871	1.7319	0.114155	0.150178	-5.95554	2367262	2369164	ID3	protein_coding	0.495283	6.43871	5.22261	0.000396389	0.00119571	-0.236698
ENSGALG00000027166	195577182	195579267	ART7B	protein_coding	-1.07579	0.926417	-3.21695	0.00929467	0.0766436	-2.41444	195577182	195579267	ART7B	protein_coding	-4.0919	0.926417	-6.55297	6.63845e-05	0.00029097	1.58804	195577182	195579267	ART7B	protein_coding	-3.01611	0.926417	-4.83229	0.000701761	0.00189865	-0.221492
ENSGALG00000007199	9578709	9581330	TRIAP1	protein_coding	-0.306176	5.14538	-3.32966	0.00768656	0.0704151	-2.41446	9578709	9581330	TRIAP1	protein_coding	0.0102468	5.14538	0.115656	0.910229	0.925111	-7.21954	9578709	9581330	TRIAP1	protein_coding	0.316423	5.14538	3.81361	0.00344758	0.00720586	-2.39436
ENSGALG00000028147	170395	173324	CTSK	protein_coding	-0.555861	5.1341	-3.32571	0.00773775	0.0707175	-2.41496	170395	173324	CTSK	protein_coding	-0.0355852	5.1341	-0.22431	0.82706	0.854555	-7.20462	170395	173324	CTSK	protein_coding	0.520276	5.1341	3.4384	0.00640589	0.0122121	-3.0197
ENSGALG00000033694	4098288	4100719	IFI30	protein_coding	-0.416055	8.48311	-3.43363	0.00645718	0.0663162	-2.41675	4098288	4100719	IFI30	protein_coding	-1.64025	8.48311	-13.548	9.88859e-08	1.84636e-05	8.46383	4098288	4100719	IFI30	protein_coding	-1.2242	8.48311	-9.57426	2.47809e-06	5.00639e-05	5.14112
ENSGALG00000038325	13094421	13131792	CORO7	protein_coding	-0.312949	7.42186	-3.4418	0.00636964	0.0662842	-2.41896	13094421	13131792	CORO7	protein_coding	-1.22993	7.42186	-13.3939	1.10191e-07	1.84636e-05	8.34848	13094421	13131792	CORO7	protein_coding	-0.916985	7.42186	-9.61133	2.39293e-06	4.89478e-05	5.16079
ENSGALG00000043690	136717949	136721234	C1H2ORF40	protein_coding	-1.07368	4.71028	-3.30262	0.00804419	0.0718085	-2.42218	136717949	136721234	C1H2ORF40	protein_coding	-0.413458	4.71028	-1.39178	0.194353	0.241236	-6.2506	136717949	136721234	C1H2ORF40	protein_coding	0.660224	4.71028	2.1393	0.0582712	0.0840248	-5.12004
ENSGALG00000031650	47626395	47911248	BBS9	protein_coding	1.18198	3.75142	3.1927	0.00968384	0.0778459	-2.42245	47626395	47911248	BBS9	protein_coding	4.13493	3.75142	12.1741	2.70733e-07	2.25915e-05	7.24854	47626395	47911248	BBS9	protein_coding	2.95294	3.75142	13.8814	7.8531e-08	1.59595e-05	8.71746
ENSGALG00000042222	4410213	4412337	not available	lncRNA	-0.341313	4.61502	-3.2825	0.00832141	0.072849	-2.4236	4410213	4412337	not available	lncRNA	0.0562011	4.61502	0.568876	0.582067	0.633161	-6.95017	4410213	4412337	not available	lncRNA	0.397514	4.61502	4.33979	0.00148836	0.0035266	-1.43889
ENSGALG00000040212	42699453	42723188	FYCO1	protein_coding	0.507738	4.90039	3.29593	0.00813528	0.0722853	-2.4237	42699453	42723188	FYCO1	protein_coding	0.612651	4.90039	4.04726	0.00236366	0.0050412	-1.86044	42699453	42723188	FYCO1	protein_coding	0.104913	4.90039	0.823823	0.429368	0.487288	-6.93896
ENSGALG00000012112	28381630	28385331	DBI	protein_coding	-0.507394	6.36177	-3.39775	0.00685667	0.067399	-2.42391	28381630	28385331	DBI	protein_coding	0.167664	6.36177	1.13462	0.28316	0.336708	-6.71866	28381630	28385331	DBI	protein_coding	0.675059	6.36177	4.63511	0.000944321	0.00241773	-1.14103
ENSGALG00000027698	2638847	2640844	COX19	protein_coding	-0.377882	5.50926	-3.35237	0.00739883	0.0694304	-2.42502	2638847	2640844	COX19	protein_coding	-0.188372	5.50926	-1.71251	0.117771	0.154419	-5.88219	2638847	2640844	COX19	protein_coding	0.18951	5.50926	1.80837	0.100857	0.136137	-5.7853
ENSGALG00000011421	45710248	45722994	HAL	protein_coding	1.047	4.18951	3.19934	0.0095756	0.0775441	-2.4254	45710248	45722994	HAL	protein_coding	2.84597	4.18951	9.30478	3.2062e-06	6.47737e-05	5.08258	45710248	45722994	HAL	protein_coding	1.79897	4.18951	8.75886	5.50696e-06	7.49591e-05	4.41895
ENSGALG00000050937	337574	342012	not available	protein_coding	-0.740511	3.66297	-3.21954	0.00925417	0.0764949	-2.42629	337574	342012	not available	protein_coding	-0.246943	3.66297	-1.16065	0.272905	0.326135	-6.2439	337574	342012	not available	protein_coding	0.493568	3.66297	2.35556	0.0404055	0.0607804	-4.54533
ENSGALG00000007619	12796696	12802141	UBALD1	protein_coding	-0.371048	5.25567	-3.35208	0.00740247	0.0694304	-2.42717	12796696	12802141	UBALD1	protein_coding	-1.08849	5.25567	-9.46527	2.7482e-06	6.05392e-05	5.12344	12796696	12802141	UBALD1	protein_coding	-0.717442	5.25567	-6.50152	7.08235e-05	0.000337919	1.69559
ENSGALG00000038624	3548415	3550704	GPR62	protein_coding	-0.513262	3.39499	-3.22201	0.00921555	0.0764428	-2.42724	3548415	3550704	GPR62	protein_coding	-0.937626	3.39499	-5.74875	0.000189952	0.000636906	0.965634	3548415	3550704	GPR62	protein_coding	-0.424364	3.39499	-2.69357	0.0226768	0.0367395	-3.91978
ENSGALG00000047412	1477520	1500970	not available	protein_coding	1.57751	2.07054	3.24193	0.00891079	0.0749143	-2.42847	1477520	1500970	not available	protein_coding	1.41859	2.07054	2.91246	0.0155954	0.0257937	-3.07973	1477520	1500970	not available	protein_coding	-0.158927	2.07054	-0.510981	0.620523	0.668198	-6.59874
ENSGALG00000008006	13332487	13379286	CAPN6	protein_coding	0.693444	3.96451	3.21972	0.00925126	0.0764949	-2.42859	13332487	13379286	CAPN6	protein_coding	0.996212	3.96451	4.77322	0.000766585	0.00195875	-0.501458	13332487	13379286	CAPN6	protein_coding	0.302768	3.96451	1.85341	0.0937059	0.12772	-5.52124
ENSGALG00000008731	15499040	15539871	DZANK1	protein_coding	0.556286	3.33988	3.18802	0.00976079	0.0779855	-2.43431	15499040	15539871	DZANK1	protein_coding	0.824845	3.33988	4.8868	0.000647104	0.00169927	-0.211953	15499040	15539871	DZANK1	protein_coding	0.268559	3.33988	2.05138	0.0675269	0.0957525	-5.06452
ENSGALG00000016138	109565520	110029599	DSCAM	protein_coding	2.16993	3.22758	3.32072	0.00780297	0.0709287	-2.4354	109565520	110029599	DSCAM	protein_coding	5.97599	3.22758	9.66066	2.28451e-06	5.67876e-05	4.87557	109565520	110029599	DSCAM	protein_coding	3.80605	3.22758	13.5946	9.57207e-08	1.60896e-05	8.49535
ENSGALG00000009173	29568136	29703924	GFRA1	protein_coding	0.58951	4.73854	3.25576	0.0087052	0.0740087	-2.43555	29568136	29703924	GFRA1	protein_coding	1.4018	4.73854	8.10209	1.09488e-05	0.000112657	3.78133	29568136	29703924	GFRA1	protein_coding	0.812288	4.73854	5.90999	0.000152788	0.00057343	0.871578
ENSGALG00000007808	10569907	10591840	HID1	protein_coding	0.418763	4.08558	3.24105	0.00892395	0.0749143	-2.43646	10569907	10591840	HID1	protein_coding	0.179051	4.08558	1.38351	0.196795	0.243893	-6.01016	10569907	10591840	HID1	protein_coding	-0.239712	4.08558	-2.18969	0.0535276	0.0778795	-4.99017
ENSGALG00000037050	703621	707046	FABP3	protein_coding	2.09289	2.03119	3.30647	0.00799227	0.0715113	-2.44133	703621	707046	FABP3	protein_coding	1.1948	2.03119	1.83064	0.0972611	0.129811	-4.63861	703621	707046	FABP3	protein_coding	-0.898086	2.03119	-2.44646	0.0346053	0.0530959	-4.17198
ENSGALG00000008459	11821550	11916693	BMPR2	protein_coding	0.427492	5.21317	3.31889	0.00782697	0.0709287	-2.44339	11821550	11916693	BMPR2	protein_coding	0.0996465	5.21317	0.771181	0.458543	0.515558	-6.88914	11821550	11916693	BMPR2	protein_coding	-0.327845	5.21317	-2.88567	0.0163254	0.0274246	-4.0203
ENSGALG00000006413	12689664	12736649	CEMIP	protein_coding	1.46057	2.55503	3.22407	0.00918351	0.0762182	-2.44397	12689664	12736649	CEMIP	protein_coding	2.57938	2.55503	6.01472	0.000132894	0.000481921	1.47962	12689664	12736649	CEMIP	protein_coding	1.11882	2.55503	4.37151	0.00141655	0.0033836	-1.11696
ENSGALG00000027090	85928419	85937631	not available	protein_coding	-0.696962	4.29275	-3.27854	0.0083771	0.0729563	-2.44438	85928419	85937631	not available	protein_coding	-1.8158	4.29275	-7.56001	1.99493e-05	0.000147473	3.20416	85928419	85937631	not available	protein_coding	-1.11883	4.29275	-4.79739	0.000739319	0.00198003	-0.549994
ENSGALG00000029670	106781894	106803562	CRYZL1	protein_coding	0.529677	5.90834	3.34786	0.00745511	0.0697537	-2.44497	106781894	106803562	CRYZL1	protein_coding	0.658685	5.90834	4.17332	0.00193377	0.00425084	-1.79246	106781894	106803562	CRYZL1	protein_coding	0.129008	5.90834	0.917814	0.380452	0.438219	-6.95446
ENSGALG00000051735	71857250	71863675	not available	lncRNA	4.69148	-1.24447	5.43609	0.000292718	0.0284455	-2.4463	71857250	71863675	not available	lncRNA	8.1549	-1.24447	10.9906	7.0132e-07	3.27297e-05	3.56518	71857250	71863675	not available	lncRNA	3.46342	-1.24447	7.03739	3.66779e-05	0.000219296	2.4023
ENSGALG00000000208	45855483	46033418	MCC	protein_coding	0.425168	4.53608	3.23942	0.00894863	0.0750395	-2.44658	45855483	46033418	MCC	protein_coding	1.38196	4.53608	11.2084	5.84809e-07	3.06572e-05	6.75388	45855483	46033418	MCC	protein_coding	0.956797	4.53608	9.48812	2.68902e-06	5.17432e-05	5.14014
ENSGALG00000047983	185849508	185992637	not available	lncRNA	5.83752	0.582371	4.61775	0.00096959	0.0391492	-2.447	185849508	185992637	not available	lncRNA	9.77449	0.582371	8.13091	1.06142e-05	0.000111166	2.34503	185849508	185992637	not available	lncRNA	3.93697	0.582371	8.79495	5.30919e-06	7.3439e-05	4.56399
ENSGALG00000015249	85262293	85275930	not available	protein_coding	0.435093	3.86019	3.22633	0.00914861	0.0760519	-2.44839	85262293	85275930	not available	protein_coding	-0.466365	3.86019	-3.24767	0.00882482	0.0156933	-2.98223	85262293	85275930	not available	protein_coding	-0.901459	3.86019	-7.30181	2.68472e-05	0.000180874	2.87455
[truncated: 14,053 more rows]
