# Supplementary material for: mRNA Profiling and Transcriptomics Analysis of Chickens Received Newcastle Disease Virus Genotype II and Genotype VII Vaccines
Source: Pathogens. 2024 Jul 30;13(8):638. doi: 10.3390/pathogens13080638 (PMC11357267; doi:10.3390/pathogens13080638)
Supplement: Supplementary file 1 [file pathogens-13-00638-s001.zip › Sup qPCR Result and Validation Value_Pandarangga FH analysis Final.xlsx]

## Sheet: qPCR Result
	qPCR Results
No	Gene of Interest	Samples
		UU5	UU9	UU10	LU1	LU2	LU3	VU1	VU2	VU3
	IL1R2	31.46	33.84	38.14	36.19	35.92	37.41	35.93	34.99	36.1
	(down regulated)	31.19	32.72	37.36	37.79	34.32	34.56	37.87	36.03	37.06
		32.95	32.35	35.19	36.13	36.77	37.9	38.16	35.78	36.13
		0	0	0	0		0	0	0	0
		31.8667	32.97	36.8967	36.7033	35.67	36.6233	37.32	35.6	36.43
	SLCO1C1	34.68	36.33	26.81	28.29	27.47	28.53	25.54	25.77	25.97
	(Up regulated)	35.42	34.88	26.9	28.01	27.71	28.17	25.87	25.8	26.14
		35.24	35.77	26.98	27.97	27.8	28.28	26.09	26.12	26.25
		0	0	0	0	0	0	0	0	0
		35.1133	35.66	26.8967	28.09	27.66	28.3267	25.8333	25.8967	26.12
	CCR7	29.49	28.63	30.79	31.37	33.03	31.82	33.98	34.17	32.65
	(Down Regulated)	29.23	28.54	31.63	31.02	31.82	31.56	32.11	34.92	33.75
		29.67	28.8	31.48	30.91	31.73	31.66	32.85	33.01	33.29
		29.4633	28.6567	31.3	31.1	32.1933	31.68	32.98	34.0333	33.23
	IL16	26.98	26.61	29.27	28.92	29.52	29.34	29.98	29.18	29.79
	(down regulated)	26.95	26.57	28.73	29.16	29.26	29.08	30.05	29.04	29.72
		27.05	26.52	29.34	29.07	29.42	29.11	29.72	29.08	29.59
		26.9933	26.5667	29.1133	29.05	29.4	29.1767	29.9167	29.1	29.7
	OASL	31.48	31.67	28.33	28.15	27.3	27.72	27.02	26.95	27.91
	( Up Regulated)	30.98	30.42	28.47	27.96	27.49	27.64	27.21	26.73	28.1
		31.71	30.79	28.26	28.06	27.37	28	27.11	27	27.96
		31.39	30.96	28.3533	28.0567	27.3867	27.7867	27.1133	26.8933	27.99
	RAC2	25.09	25.16	24.45	25.14	24.14	24.2	24.07	23.58	25.14
	(down regulated)	24.95	25.13	24.88	25.22	24.16	24.12	24.01	24.01	25.06
		25.05	25.24	24.78	25.26	24.48	24.39	24.08	23.95	25.06
		25.03	25.1767	24.7033	25.2067	24.26	24.2367	24.0533	23.8467	25.0867
	ACTB	22.03	21.79	18.06	19.25	18.74	19.26	18.8	18.8	20
	House keeping gene	22.05	21.59	18.06	19.1	18.79	19.07	18.79	18.68	19.96
		22.17	21.62	18.16	19.1	18.94	19.12	18.93	18.7	20.11
		22.0833	21.6667	18.0933	19.15	18.8233	19.15	18.84	18.7267	20.0233
	GAPDH	26.54	26.34	26.45	27.14	26.89	27.67	26.38	26.82	27.55
	House keeping gene	26.56	26.56	26.58	27.28	27.01	27.37	26.35	26.5	27.53
		26.99	26.38	26.72	27.16	27	27.45	26.53	26.79	27.68
		26.6967	26.4267	26.5833	27.1933	26.9667	27.4967	26.42	26.7033	27.5867

## Sheet: For analysis
	qPCR Results
No	Gene of Interest	Samples
		UU5	UU9	UU10
	IL1R2	31.46	33.84	38.14	ACTB	19.25	18.74	19.26		GAPDH	27.14	26.89	27.67		dCT/IL1R2 -ATCP	8.46	10.84	15.14
	(down regulated)	31.19	32.72	37.36	House keeping gene	19.1	18.79	19.07		House keeping gene	27.28	27.01	27.37			8.19	9.72	14.36
		32.95	32.35	35.19		19.1	18.94	19.12			27.16	27	27.45			9.95	9.35	12.19	10.9111	1925.63	43.8819
		31.8667	32.97	36.8967		19.15	18.8233	19.15			27.1933	26.9667	27.4967
									19.0411					27.2189										^
									Mean dCT Ref1&2	23.13
	SLCO1C1	34.68	36.33	26.81											SLCO1C1	11.68	13.33	3.81
	(Up regulated)	35.42	34.88	26.9												12.42	11.88	3.9
		35.24	35.77	26.98												12.24	12.77	3.98	9.55667	753.084
		35.1133	35.66	26.8967
	CCR7	29.49	28.63	30.79											CCR7	6.49	5.63	7.79
	(Down Regulated)	29.23	28.54	31.63												6.23	5.54	8.63
		29.67	28.8	31.48												6.67	5.8	8.48	6.80667	111.947
		29.4633	28.6567	31.3
	IL16	26.98	26.61	29.27											IL16	3.98	3.61	6.27
	(down regulated)	26.95	26.57	28.73												3.95	3.57	5.73
		27.05	26.52	29.34												4.05	3.52	6.34	4.55778	23.552
		26.9933	26.5667	29.1133
	OASL	31.48	31.67	28.33											OASL	8.48	8.67	5.33
	( Up Regulated)	30.98	30.42	28.47												7.98	7.42	5.47
		31.71	30.79	28.26												8.71	7.79	5.26	7.23444	150.586
		31.39	30.96	28.3533
	RAC2	25.09	25.16	24.45											RAC2	2.09	2.16	1.45
	(down regulated)	24.95	25.13	24.88												1.95	2.13	1.88
		25.05	25.24	24.78												2.05	2.24	1.78	1.97	3.91768
		25.03	25.1767	24.7033
		LU1	LU2	LU3
	IL1R2	36.19	35.92	37.41	ACTB	18.8	18.8	20		GAPDH	26.38	26.82	27.55			13.19	12.92	14.41
	(down regulated)	37.79	34.32	34.56	House keeping gene	18.79	18.68	19.96		House keeping gene	26.35	26.5	27.53			14.79	11.32	11.56
		36.13	36.77	37.9		18.93	18.7	20.11			26.53	26.79	27.68			13.13	13.77	14.9	13.3322	9.69619e-05
		0		0				19.1967					26.9033
		36.7033	35.67	36.6233					23.05
	SLCO1C1	28.29	27.47	28.53												5.29	4.47	5.53
	(Up regulated)	28.01	27.71	28.17												5.01	4.71	5.17
		27.97	27.8	28.28												4.97	4.8	5.28	5.02556	32.5719
		0	0	0
		28.09	27.66	28.3267
	CCR7	31.37	33.03	31.82												8.37	10.03	8.82
	(Down Regulated)	31.02	31.82	31.56												8.02	8.82	8.56
		30.91	31.73	31.66												7.91	8.73	8.66	8.65778	403.879
		31.1	32.1933	31.68
	IL16	28.92	29.52	29.34												5.92	6.52	6.34
	(down regulated)	29.16	29.26	29.08												6.16	6.26	6.08
		29.07	29.42	29.11												6.07	6.42	6.11	6.20889	73.9711
		29.05	29.4	29.1767
	OASL	28.15	27.3	27.72												5.15	4.3	4.72
	( Up Regulated)	27.96	27.49	27.64												4.96	4.49	4.64
		28.06	27.37	28												5.06	4.37	5	4.74333	26.7846
		28.0567	27.3867	27.7867
	RAC2	25.14	24.14	24.2
	(down regulated)	25.22	24.16	24.12												2.22	1.16	1.12
		25.26	24.48	24.39												2.26	1.48	1.39
		25.2067	24.26	24.2367												2.20667	1.26	1.23667	1.59259	3.01591
		VU1	VU2	VU3
	IL1R2	35.93	34.99	36.1	ACTB	22.03	21.79	18.06		GAPDH	26.54	26.34	26.45			12.93	11.99	13.1
	(down regulated)	37.87	36.03	37.06	House keeping gene	22.05	21.59	18.06		House keeping gene	26.56	26.56	26.58			14.87	13.03	14.06
		38.16	35.78	36.13		22.17	21.62	18.16			26.99	26.38	26.72			15.16	12.78	13.13	13.45	11190.6
								20.6144					26.5689
									23.5917
	SLCO1C1	25.54	25.77	25.97												2.54	2.77	2.97
	(Up regulated)	25.87	25.8	26.14												2.87	2.8	3.14
		26.09	26.12	26.25												3.09	3.12	3.25	2.95	7.72749
		0	0	0
		25.8333	25.8967	26.12
	CCR7	33.98	34.17	32.65												10.98	11.17	9.65
	(Down Regulated)	32.11	34.92	33.75												9.11	11.92	10.75
		32.85	33.01	33.29												9.85	10.01	10.29	10.4144	1364.77
		32.98	34.0333	33.23
	IL16	29.98	29.18	29.79
	(down regulated)	30.05	29.04	29.72												7.05	6.04	6.72
		29.72	29.08	29.59												6.72	6.08	6.59
		29.9167	29.1	29.7												6.91667	6.1	6.7	6.5463	93.4612
	OASL	27.02	26.95	27.91												4.02	3.95	4.91
	( Up Regulated)	27.21	26.73	28.1												4.21	3.73	5.1
		27.11	27	27.96												4.11	4	4.96	4.33222	20.1432
		27.1133	26.8933	27.99
	RAC2	24.07	23.58	25.14												1.07	0.58	2.14
	(down regulated)	24.01	24.01	25.06												1.01	1.01	2.06
		24.08	23.95	25.06												1.08	0.95	2.06	1.32889	2.51209
		24.0533	23.8467	25.0867

## Sheet: Validation LFCqPCR_LFC DEG List
1	qPCR calculation: ddCT of SLCO1C1_ UPGENE
		Target		Refrence_ACTB		MEAN	Reference_GAPDH			MEAN_Ct_Ref1+2	dCT	mean dCT	ddCt	2^-ddCt	stdev	std error	LOG2FC
			Ct_Target		Ct_Ref1			Ct_Ref2	MEAN									99.81 ± 0.02%
	Control	UU5_SLCO1C1	35.1133	UU5_ACTB	22.3667	20.6844	UU5_GAPDH	27.18	27.1589	23.9217	11.1917	8.635	-5.14056	35.2745			5.14056
		UU9_SLCO1C1	35.66	UU9_ACTB	21.7367		UU9_GAPDH	26.73			11.7383
		UU10_SLCO1C1	26.8967	UU10_ACTB	17.95		UU10_GAPDH	27.5667			2.975
	LaSota Vacc	LU1_SLCO1C1	28.09	LU1_ACTB	18.9967	18.7606	LU1_GAPDH	28.2	28.2261	23.4933	4.59667	3.49444
		LU2_SLCO1C1	27.66	LU2_ACTB	18.9267		LU2_GAPDH	29.2833			4.16667
		LU3_SLCO1C1	28.3267	LU3_ACTB	18.8333		LU3_GAPDH	28.1			4.83333
	VD Vacc	VU1_SLCO1C1	25.8333	VU1_ACTB	18.6033		VU1_GAPDH	27.9067			2.34
		VU2_SLCO1C1	25.8967	VU2_ACTB	18.5067		VU2_GAPDH	27.9767			2.40333
		VU3_SLCO1C1	26.12	VU3_ACTB	18.6967		VU3_GAPDH	27.89			2.62667
2	qPCR calculation: ddCT of OASL_ UPGENE
		Target		Refrence_ACTB		MEAN	Reference_GAPDH			MEAN_Ct_Ref1+2	dCT	mean dCT	ddCt	2^-ddCt	stdev	std error	LOG2FC
			Ct_Target		Ct_Ref1			Ct_Ref2	MEAN
	Control	UU5_OASL	31.39	UU5_ACTB	22.0833	20.6144	UU5_GAPDH	26.6967	26.5689	23.5917	7.79833	6.64278	-6.11833	69.4707			6.11833
		UU9_OASL	30.96	UU9_ACTB	21.6667		UU9_GAPDH	26.4267			7.36833
		UU10_OASL	28.3533	UU10_ACTB	18.0933		UU10_GAPDH	26.5833			4.76167
	LaSota Vacc	LU1_OASL	28.0567	LU1_ACTB	19.15	27.2189	LU1_GAPDH	27.1933	27.2189	27.2189	0.837778	0.524444
		LU2_OASL	27.3867	LU2_ACTB	18.8233		LU2_GAPDH	26.9667			0.167778
		LU3_OASL	27.7867	LU3_ACTB	19.15		LU3_GAPDH	27.4967			0.567778
3	qPCR calculation: ddCT of IL1R2_ DOWNGENE
		Target		Refrence_ACTB		MEAN	Reference_GAPDH			MEAN_Ct_Ref1+2	dCT	mean dCT	ddCt	2^-ddCt	stdev	std error	LOG2FC
			Ct_Target		Ct_Ref1			Ct_Ref2	MEAN									108.69± 0.08%
	Control	UU5_IL1R2	31.8667	UU5_ACTB	22.3667	20.6844	UU5_GAPDH	27.18	27.1589	23.9217	7.945	9.98944	2.89389	0.13454			-2.89389
		UU9_IL1R2	32.97	UU9_ACTB	21.7367		UU9_GAPDH	26.73			9.04833
		UU10_IL1R2	36.8967	UU10_ACTB	17.95		UU10_GAPDH	27.5667			12.975
	LaSota Vacc	LU1_IL1R2	36.6167	LU1_ACTB	18.9967	18.7606	LU1_GAPDH	28.2	28.2261	23.4933	13.1233	12.8833
		LU2_IL1R2	35.67	LU2_ACTB	18.9267		LU2_GAPDH	29.2833			12.1767
		LU3_IL1R2	36.6233	LU3_ACTB	18.8333		LU3_GAPDH	28.1			13.13
	VD Vacc	VU1_ANOS1	37.32	VU1_ACTB	18.6033		VU1_GAPDH	27.9067			13.8267
		VU2_ANOS1	35.6	VU2_ACTB	18.5067		VU2_GAPDH	27.9767			12.1067
		VU3_ANOS1	36.43	VU3_ACTB	18.6967		VU3_GAPDH	27.89			12.9367
4	qPCR calculation: ddCT of CCR7_ DOWNGENE
		Target		Refrence_ACTB		MEAN	Reference_GAPDH			MEAN_Ct_Ref1+2	dCT	mean dCT	ddCt	2^-ddCt	stdev	std error	LOG2FC
			Ct_Target		Ct_Ref1			Ct_Ref2	MEAN
	Control	UU5_CCR7	29.4633	UU5_ACTB	22.0833	20.6144	UU5_GAPDH	26.6967	26.5689	23.5917	5.87167	6.215	2.31278	0.201273			-2.31278
		UU9_CCR7	28.6567	UU9_ACTB	21.6667		UU9_GAPDH	26.4267			5.065
		UU10_CCR7	31.3	UU10_ACTB	18.0933		UU10_GAPDH	26.5833			7.70833
	LaSota Vacc	LU1_CCR7	31.1	LU1_ACTB	19.15	19.0411	LU1_GAPDH	27.1933	27.2189	23.13	7.97	8.52778
		LU2_CCR7	32.1933	LU2_ACTB	18.8233		LU2_GAPDH	26.9667			9.06333
		LU3_CCR7	31.68	LU3_ACTB	19.15		LU3_GAPDH	27.4967			8.55
5	qPCR calculation: ddCT of IL16_ DOWNGENE
		Target		Refrence_ACTB		MEAN	Reference_GAPDH			MEAN_Ct_Ref1+2	dCT	mean dCT	ddCt	2^-ddCt	stdev	std error	LOG2FC
			Ct_Target		Ct_Ref1			Ct_Ref2	MEAN
	Control	UU5_IL16	26.9933	UU5_ACTB	22.0833	20.6144	UU5_GAPDH	26.6967	26.5689	23.5917	3.40167	3.96611	2.11278	0.231201			-2.11278
		UU9_IL16	26.5667	UU9_ACTB	21.6667		UU9_GAPDH	26.4267			2.975
		UU10_IL16	29.1133	UU10_ACTB	18.0933		UU10_GAPDH	26.5833			5.52167
	LaSota Vacc	LU1_IL16	29.05	LU1_ACTB	19.15	19.0411	LU1_GAPDH	27.1933	27.2189	23.13	5.92	6.07889
		LU2_IL16	29.4	LU2_ACTB	18.8233		LU2_GAPDH	26.9667			6.27
		LU3_IL16	29.1767	LU3_ACTB	19.15		LU3_GAPDH	27.4967			6.04667
6	qPCR calculation: ddCT of RAC2_ DOWNGENE
		Target		Refrence_ACTB		MEAN	Reference_GAPDH			MEAN_Ct_Ref1+2	dCT	mean dCT	ddCt	2^-ddCt	stdev	std error	LOG2FC
			Ct_Target		Ct_Ref1			Ct_Ref2	MEAN
	Control	UU5_RAC2	25.97	UU5_ACTB	22.0833	20.6144	UU5_GAPDH	26.6967	26.5689	23.5917	2.37833	1.92389	-0.145	1.10573			0.145
		UU9_RAC2	26.1667	UU9_ACTB	21.6667		UU9_GAPDH	26.4267			2.575
		UU10_RAC2	24.41	UU10_ACTB	18.0933		UU10_GAPDH	26.5833			0.818333
	LaSota Vacc	LU1_RAC2	25.1667	LU1_ACTB	19.15	19.0411	LU1_GAPDH	27.1933	27.2189	23.13	2.03667	1.77889
		LU2_RAC2	24.57	LU2_ACTB	18.8233		LU2_GAPDH	26.9667			1.44
		LU3_RAC2	24.99	LU3_ACTB	19.15		LU3_GAPDH	27.4967			1.86
		LFC_qPCR	LFC_DEG list
1	SLCO1C1	-5.14056	5.14056
2	OASL	-6.11833	6.11833
3	IL1R2	2.89389	-2.89389
4	CCR7	2.31278	-2.31278
5	IL16	2.11278	-2.11278
6	RAC2	-0.145	0.145

## Sheet: Sheet2
Gene Name	Control	LaSota	GVIII
IL1R2	1925.63	10313.3	11190.6
SLCO1C1	753.084	32.5719	7.72749
CCR7	111.947	403.879	1364.77
IL16	23.552	73.9711	93.4612
OASL	150.586	26.7846	20.1432
RAC2	3.91768	3.01591	2.51209
Gene Name	Control	LaSota	GVIII
IL1R2	10.9111	13.3322	13.45											Δ
CCR7	6.80667	8.65778	10.4144
IL16	4.55778	6.20889	6.5463
RAC2	1.97	1.59259	1.32889
SLCO1C1	9.55667	5.02556	2.95
OASL	7.23444	4.74333	4.33222
