# Supplementary material for: mRNA Profiling and Transcriptomics Analysis of Chickens Received Newcastle Disease Virus Genotype II and Genotype VII Vaccines
Source: Pathogens. 2024 Jul 30;13(8):638. doi: 10.3390/pathogens13080638 (PMC11357267; doi:10.3390/pathogens13080638)
Supplement: Supplementary file 1 [file pathogens-13-00638-s001.zip › Sup Summary of all the data.xlsx]

## Sheet: Sheet1
Sample	Raw count	Cleand count	Percentage mapped reads by Hisat2	Percentage mapped reads by Feature Count
LUSP2	114175518	106868298	0.884001	0.743
LUSP3	50698778	47722191	0.891945	0.75
LUSP5	92323607	86455927	0.879494	0.748
MMSP2	141860151	123486452	0.928335	0.882
S1_6	91532141	87257038	0.904241	0.71
UM2SP	145682503	137041556	0.886694	0.818
UM3SP	140667468	125491032	0.902292	0.774
UU5	29105264	26879254	0.883389	0.743
UU9	113657819	102102063	0.878937	0.728
UUSP10	41358926	38723858	0.885408	0.758
uvSP5	37705497	35474459	0.87671	0.734
VUSP3	158700330	150616087	0.89398	0.714
VUSP4	135532995	113542784	0.895911	0.707
VUSP5	171523812	157323249	0.887645	0.728
vV11SP	78486552	50661959	0.89485	0.839
